# Supplementary material for: MNK2 deficiency potentiates β-cell regeneration via translational regulation
Source: Nat Chem Biol. 2022 Jun 13;18(9):942–53. doi: 10.1038/s41589-022-01047-x (PMC7613404; doi:10.1038/s41589-022-01047-x)
Supplement: Supplementary file 3 — Anota2seq results for cercosporamide versus DMSO. [file 41589_2022_1047_MOESM3_ESM.xlsx]

## Sheet: cercosporamide translation
identifier	apvEff (fold change)	apvRvmP (pvalue)	apvRvmPAdj (padj)		Translationally regulated genes upon cercosporamide treatment
TFPI	1.94044	3.14717e-09	1.52991e-05
TTK	1.95633	3.83409e-09	1.52991e-05
DNTTIP2	2.31618	3.9225e-09	1.52991e-05
RIOK2	1.84104	5.63353e-09	1.5936e-05
CD69	2.93138	9.59457e-09	1.5936e-05
DDX58	1.71178	9.60104e-09	1.5936e-05
COX3	-1.70112	1.10041e-08	1.5936e-05
CHORDC1	1.62825	1.28639e-08	1.5936e-05
GLMN	1.96716	1.30733e-08	1.5936e-05
ORC3	1.86759	1.36193e-08	1.5936e-05
HAT1	1.82497	1.80684e-08	1.91838e-05
ESF1	1.86898	2.20712e-08	1.91838e-05
EIF3E	1.7071	2.36728e-08	1.91838e-05
ZMPSTE24	1.48501	2.41091e-08	1.91838e-05
ATAD1	1.37475	2.6853e-08	1.91838e-05
NOP58	1.77913	2.99713e-08	1.91838e-05
MSH2	1.54593	3.12395e-08	1.91838e-05
FASTKD2	1.60602	3.1542e-08	1.91838e-05
PLS1	1.72345	3.3352e-08	1.91838e-05
KRR1	1.73292	3.41583e-08	1.91838e-05
LARP7	1.84993	3.44294e-08	1.91838e-05
NUCB2	1.77699	3.88859e-08	2.0682e-05
DIS3	1.60313	4.22745e-08	2.15067e-05
XRCC4	1.99446	4.51206e-08	2.1697e-05
WDR75	1.63045	4.63572e-08	2.1697e-05
PDE6D	-1.32194	5.08396e-08	2.28798e-05
RECQL	1.90857	5.38744e-08	2.33475e-05
NUDCD1	1.49507	6.38952e-08	2.44765e-05
RPLP1	-1.46714	6.56659e-08	2.44765e-05
CCNE2	1.80378	6.80727e-08	2.44765e-05
USO1	1.58616	6.81249e-08	2.44765e-05
PRPF40A	1.40649	6.86672e-08	2.44765e-05
PIGK	1.45168	7.09522e-08	2.44765e-05
VRK1	1.65449	7.31432e-08	2.44765e-05
ACADM	1.37088	7.32141e-08	2.44765e-05
KIAA1586	1.72828	8.49333e-08	2.76057e-05
THOC1	1.84323	9.03998e-08	2.84309e-05
PIBF1	1.77645	9.23316e-08	2.84309e-05
PLK2	1.56057	9.58063e-08	2.87443e-05
SEPTIN7	1.75062	1.08803e-07	3.18275e-05
ANLN	1.53928	1.19084e-07	3.39854e-05
NMD3	1.82542	1.25869e-07	3.44733e-05
RPF2	1.31693	1.29234e-07	3.44733e-05
ENPP4	1.65757	1.32102e-07	3.44733e-05
DCAF13	1.51863	1.32578e-07	3.44733e-05
MTRNR2L12	-2.04404	1.39466e-07	3.54758e-05
CEBPZ	1.76243	1.55229e-07	3.86454e-05
CLGN	1.88058	1.71388e-07	4.09538e-05
SYNCRIP	1.27824	1.71501e-07	4.09538e-05
BLZF1	2.06389	1.76269e-07	4.12506e-05
TAX1BP1	1.62782	1.89185e-07	4.3405e-05
ECT2	1.42241	2.03078e-07	4.55072e-05
PUM3	1.65049	2.06126e-07	4.55072e-05
FRMD6	1.2763	2.39505e-07	5.18971e-05
ANXA1	1.76075	2.52993e-07	5.3342e-05
CASP3	1.81393	2.5529e-07	5.3342e-05
SLC39A10	1.45299	2.72129e-07	5.58627e-05
MRE11	1.66506	2.78387e-07	5.61622e-05
LRRC40	1.86791	2.94651e-07	5.84359e-05
MTCO3P12	-2.09852	3.08666e-07	6.01951e-05
HSPA13	1.49174	3.16347e-07	6.06815e-05
ATL2	1.4456	3.25036e-07	6.13427e-05
TMX3	1.18341	3.39294e-07	6.23044e-05
ODR4	1.71919	3.44827e-07	6.23044e-05
NEMF	1.53005	3.46106e-07	6.23044e-05
PJA2	1.76294	3.6554e-07	6.48058e-05
ADAM9	1.44134	3.79743e-07	6.63189e-05
SEPTIN7P6	1.89376	3.93833e-07	6.77683e-05
RPL12P35	-1.06067	4.35594e-07	7.358e-05
HMMR	1.76269	4.40184e-07	7.358e-05
UAP1	1.64038	4.46589e-07	7.35992e-05
TBC1D23	1.66264	4.59584e-07	7.46888e-05
TRMT1L	1.35367	4.67634e-07	7.49559e-05
DDX1	1.52305	4.76213e-07	7.52995e-05
KYAT3	1.3106	5.08021e-07	7.82528e-05
CCDC82	1.74195	5.08266e-07	7.82528e-05
PLS3	1.67269	5.26504e-07	7.97902e-05
ITGAV	1.34009	5.31889e-07	7.97902e-05
DLD	1.46467	5.9448e-07	8.80508e-05
EIF3EP3	1.38438	6.54945e-07	9.57938e-05
LSM2	-1.29425	7.07106e-07	0.000102146
HDAC2	1.07877	7.20726e-07	0.000102844
DLGAP5	1.57997	7.74121e-07	0.000109132
RNF216P1	-1.19215	7.99434e-07	0.000111359
EIF2A	1.52319	8.41968e-07	0.000114276
ARMT1	1.661	8.43782e-07	0.000114276
C1GALT1C1	1.51911	8.51481e-07	0.000114276
ANP32E	1.47378	8.59436e-07	0.000114276
RPLP1P4	-1.41153	8.72645e-07	0.000114728
LOC643015	1.69579	9.05355e-07	0.000117706
RAD51AP1	1.4665	9.36421e-07	0.000120407
ITGB1	1.206	9.58928e-07	0.000121961
ND3	-2.74147	9.71187e-07	0.000122192
RBM34	1.39313	9.97066e-07	0.000124114
OTUD6B	1.36289	1.02584e-06	0.000126214
ATP6	-1.52447	1.04478e-06	0.000126214
UACA	1.33863	1.05695e-06	0.000126214
NUP107	1.43665	1.06759e-06	0.000126214
NOL11	1.43815	1.07157e-06	0.000126214
CTDSP2	-1.07222	1.07866e-06	0.000126214
SNX14	1.08648	1.09397e-06	0.000126738
LOC100421306	2.28893	1.11112e-06	0.000127463
RNR2	-1.83092	1.14886e-06	0.000130513
MYNN	1.36214	1.16588e-06	0.000131173
HSD17B12	1.29167	1.23076e-06	0.000137154
ZDHHC13	1.14427	1.34301e-06	0.000148251
COPS2	1.26064	1.40143e-06	0.000153253
CRYZ	1.42516	1.45457e-06	0.000157592
HSPA4	1.25245	1.47239e-06	0.000158059
EED	1.42028	1.49085e-06	0.000158585
ODF2L	1.18822	1.55616e-06	0.000163477
ACSL4	1.24	1.56477e-06	0.000163477
RNR1	-1.9927	1.6241e-06	0.000168174
TAF1A	1.27185	1.67851e-06	0.000171312
AIMP1	1.28828	1.68369e-06	0.000171312
OBI1	1.28075	1.71423e-06	0.000172915
TBC1D15	1.61493	1.74688e-06	0.000173139
PSMC6P1	1.46918	1.74848e-06	0.000173139
USP15	1.67968	1.76084e-06	0.000173139
CXCL8	3.92698	1.79892e-06	0.000174669
HERC4	1.38939	1.80625e-06	0.000174669
ACTR6	1.33055	1.87827e-06	0.000179308
CWC22	1.31821	1.88859e-06	0.000179308
RB1	1.06466	1.90019e-06	0.000179308
FLRT3	2.65881	1.94234e-06	0.000181819
ZC3H15	1.18852	1.97638e-06	0.000183537
CHORDC1P4	1.55731	2.00662e-06	0.000184878
SF3B1	1.19989	2.0255e-06	0.00018516
NR2C1	1.32768	2.11895e-06	0.000190749
NIFK	1.33718	2.12401e-06	0.000190749
PGM3	1.51299	2.13555e-06	0.000190749
PSMD12	1.21408	2.255e-06	0.00019844
RNF7	-1.11443	2.25558e-06	0.00019844
PSMC6	1.46324	2.3169e-06	0.000202314
MTATP6P1	-1.56821	2.35923e-06	0.000203089
HMGCR	1.41369	2.36049e-06	0.000203089
HAS3	1.3823	2.409e-06	0.000203671
ELMOD2	1.10494	2.41247e-06	0.000203671
MTND1P23	-1.5342	2.42245e-06	0.000203671
WIPI2	-1.18379	2.44555e-06	0.000203671
SPDL1	1.44974	2.45429e-06	0.000203671
RRP15	1.10856	2.5433e-06	0.000208858
H3P36	-1.18268	2.55249e-06	0.000208858
ND1	-1.62437	2.60121e-06	0.000211367
SMC6	1.1755	2.66689e-06	0.000215209
SACM1L	1.34687	2.74075e-06	0.000219654
HSP90B1	1.41105	2.7676e-06	0.000220297
MTRNR2L8	-2.35706	2.80268e-06	0.000221582
GABPA	1.29591	2.87426e-06	0.000224498
SERINC1	1.09556	2.87793e-06	0.000224498
SMARCA1	1.43739	2.92525e-06	0.000226678
NOC3L	1.24578	3.04927e-06	0.000234733
RPL28	-1.23348	3.0804e-06	0.00023558
GNAI3	1.19238	3.10857e-06	0.00023619
C12orf29	1.39627	3.29726e-06	0.000248912
MT2P1	-1.67695	3.34656e-06	0.000249519
NMI	1.26209	3.34796e-06	0.000249519
CCT8	1.19198	3.38473e-06	0.000249758
DCUN1D1	1.28807	3.45676e-06	0.000249758
UBE2SP1	-1.69275	3.4627e-06	0.000249758
ABCE1	1.33495	3.46432e-06	0.000249758
CUL5	1.19182	3.48354e-06	0.000249758
MTRNR2L2	-2.36903	3.49721e-06	0.000249758
JPT1	-1.01008	3.50058e-06	0.000249758
PYROXD1	1.47047	3.59624e-06	0.000253491
LOC442443	-1.89739	3.65679e-06	0.000256216
LSP1P4	-1.31895	3.7283e-06	0.000258975
UGP2	1.26158	3.74832e-06	0.000258975
RPS28P7	-1.41422	3.77278e-06	0.000258975
IFT81	1.63586	3.7847e-06	0.000258975
CRTC3	-1.23605	3.8686e-06	0.000263178
GPX4	-1.03899	3.96094e-06	0.000267901
UBE2S	-1.4314	4.13005e-06	0.000277734
NUF2	1.46858	4.21494e-06	0.000281823
PRMT3	1.11313	4.25739e-06	0.000282319
TOPORS	1.35445	4.27062e-06	0.000282319
PMS1	1.31293	4.33746e-06	0.000285127
DAP	-1.0806	4.47997e-06	0.000292486
NME7	1.18726	4.4994e-06	0.000292486
LIN9	1.48134	4.67297e-06	0.00030209
EXOSC9	1.14329	4.74902e-06	0.00030525
TTC33	1.4383	4.78464e-06	0.00030525
TRPA1	1.12006	4.8001e-06	0.00030525
LRPPRC	0.980196	4.86595e-06	0.000305654
ARL13B	0.909867	4.86797e-06	0.000305654
NCAPG	1.33676	4.88482e-06	0.000305654
NME2	-1.26622	4.92547e-06	0.000306558
METTL14	1.33346	4.96885e-06	0.000307622
DNAJC2	1.04986	4.99775e-06	0.000307782
CD164	1.09845	5.23935e-06	0.000319929
GALNT7	1.17678	5.24967e-06	0.000319929
SNX4	1.26811	5.32335e-06	0.000322739
MTRNR2L9	-2.67555	5.39548e-06	0.000325425
UTP6	1.2744	5.50712e-06	0.000330455
LOC728613	-1.70521	5.54134e-06	0.000330812
PHAX	1.31052	5.6437e-06	0.000334817
SCAMP1	1.29479	5.66566e-06	0.000334817
GTPBP10	1.23328	5.72853e-06	0.000336832
GTPBP4	1.24982	6.13095e-06	0.000358691
DNA2	1.33708	6.18209e-06	0.000359249
KLHL15	1.19764	6.21376e-06	0.000359249
STT3B	1.02408	6.23259e-06	0.000359249
TBRG1	-0.932295	6.27515e-06	0.000359929
NEDD4	1.17795	6.33956e-06	0.000360213
UFL1	1.33277	6.34167e-06	0.000360213
PCCA-DT	-1.39893	6.61392e-06	0.000373862
POLR2D	-1.00404	6.74654e-06	0.00037823
CDK1	1.25677	6.75583e-06	0.00037823
H3P47	-1.0684	6.91769e-06	0.000385447
ZWILCH	1.153	6.96953e-06	0.000386495
UTP15	1.04024	7.03935e-06	0.000388525
STAG2	1.10252	7.13503e-06	0.000391958
RPAP3	1.30348	7.18627e-06	0.000392928
NAMPTP1	1.06595	7.31936e-06	0.000398343
ZBED5	1.11452	7.6363e-06	0.000412141
SGO2	1.37425	7.64333e-06	0.000412141
PRELID1	-1.23728	7.68647e-06	0.000412566
UBA6	1.38514	7.75616e-06	0.000412681
MTRNR2L1	-2.56239	7.78e-06	0.000412681
ARIH2	-0.916739	7.79442e-06	0.000412681
MTND2P28	-1.75016	7.83036e-06	0.000412717
RPL12	-1.11114	7.91382e-06	0.000414916
RPL12P38	-1.09702	7.94301e-06	0.000414916
RND3	1.74226	8.078e-06	0.000420092
RARS1	1.16629	8.18498e-06	0.000423772
PBK	1.328	8.62017e-06	0.000444337
PTX3	1.7653	8.69135e-06	0.000446042
CSE1L	0.975746	8.781e-06	0.000448674
ERMARD	1.29995	8.9467e-06	0.000453573
ADSS2	1.08166	8.9544e-06	0.000453573
LRRC49	1.93869	9.30069e-06	0.000469083
CDK17	1.35267	9.44959e-06	0.000472924
ANAPC4	1.15862	9.50394e-06	0.000472924
GABARAPL2	-0.972291	9.52094e-06	0.000472924
VPS26A	1.24708	9.53851e-06	0.000472924
CLK1	1.4202	9.64876e-06	0.000476372
SKI	-1.57232	9.73524e-06	0.000478622
CENPI	1.02988	1.0164e-05	0.000497613
CENPK	1.45655	1.04162e-05	0.000507831
MARCHF8	-1.38671	1.04774e-05	0.000508697
ATP8	-1.77288	1.05969e-05	0.000510353
CMAS	0.918486	1.05987e-05	0.000510353
CLIP4	1.01732	1.07871e-05	0.000517295
TRUB1	1.22561	1.09777e-05	0.000521727
LDHB	1.12994	1.09938e-05	0.000521727
FAM98A	1.34175	1.10553e-05	0.000521727
MYO1B	0.990317	1.12548e-05	0.000528605
RPS21	-1.06	1.13073e-05	0.000528605
ABCB7	1.08547	1.13576e-05	0.000528605
HMGN2P6	-0.989022	1.13858e-05	0.000528605
RPS12	-1.15921	1.14295e-05	0.000528605
WASHC4	1.15905	1.16007e-05	0.00053441
SEC63	0.973862	1.18601e-05	0.000544215
MSMO1	1.21472	1.20633e-05	0.000550367
B3GNT7	1.67575	1.20882e-05	0.000550367
EI24	-0.823197	1.24261e-05	0.000563557
GJA1	1.25192	1.26212e-05	0.000570196
CAMK2D	1.10534	1.27785e-05	0.000575079
GEN1	1.54956	1.29208e-05	0.000579257
MARCHF7	1.3927	1.30389e-05	0.000582319
UPF3B	1.08747	1.31196e-05	0.000583699
FAR1	1.23837	1.33598e-05	0.000591551
PDE5A	1.58799	1.33972e-05	0.000591551
SSB	1.16987	1.34555e-05	0.000591889
MATR3	1.05281	1.3558e-05	0.000594165
NOL8	1.4529	1.36345e-05	0.000595289
STEAP1	1.28945	1.38821e-05	0.000603845
H3P16	-0.811832	1.41354e-05	0.000610468
COX2	-1.28557	1.41387e-05	0.000610468
H3-3A	-0.817807	1.42562e-05	0.000613279
KIF20B	1.28522	1.45315e-05	0.000622833
PLOD2	1.17683	1.46945e-05	0.000627519
TCF19	-1.13635	1.50876e-05	0.000639962
TMEM161B	1.15694	1.50953e-05	0.000639962
MTM1	1.66993	1.53759e-05	0.000649506
TRMT11	1.36857	1.60369e-05	0.000674993
H2BS1	-1.17774	1.61132e-05	0.000675772
CCDC138	1.85055	1.61934e-05	0.000676211
MBNL2	1.39823	1.63669e-05	0.000676211
DDX18	1.06464	1.63797e-05	0.000676211
JTB	-1.00565	1.64685e-05	0.000676211
LOC102724334	-1.17835	1.65338e-05	0.000676211
ITGB1P1	1.0226	1.65403e-05	0.000676211
EFCAB7	1.68292	1.65713e-05	0.000676211
HNRNPR	1.2983	1.6586e-05	0.000676211
ZNF567	1.3473	1.69216e-05	0.000687499
NDC80	1.36156	1.73658e-05	0.000703103
SLC35A1	1.32538	1.7485e-05	0.000705488
RPL37A	-1.00527	1.75685e-05	0.000706424
NEAT1	-1.34485	1.76458e-05	0.000707099
H2BC11	-1.42911	1.79112e-05	0.000715285
SEMA3C	1.01406	1.81569e-05	0.000722632
TRHDE	1.40094	1.83108e-05	0.000725751
GTF3C3	1.18881	1.83593e-05	0.000725751
TRMT5	1.2933	1.86138e-05	0.000732198
RAC1P2	-1.39286	1.86476e-05	0.000732198
MIR4435-2HG	-0.953775	1.87302e-05	0.000732983
TCTA	-0.893084	1.87968e-05	0.000733137
NAMPT	1.16757	1.90316e-05	0.00073983
CHP1	-1.08674	1.92446e-05	0.000745632
TMEM30A	0.865479	1.96883e-05	0.000758269
SAAL1	0.797183	1.97004e-05	0.000758269
SNORA104	1.31849	2.09187e-05	0.000802525
PRKAA1	1.03621	2.11731e-05	0.000809629
TTC14	1.53602	2.16627e-05	0.000823223
CANX	0.966288	2.16693e-05	0.000823223
BZW1P2	1.13787	2.20299e-05	0.000832045
RGS19	-1.47794	2.20437e-05	0.000832045
SETD1B	-1.413	2.21634e-05	0.00083387
CD58	1.28592	2.22735e-05	0.000835329
ND2	-1.46204	2.23781e-05	0.00083657
FXR1	1.17982	2.24943e-05	0.000838236
ZNF644	1.17485	2.26608e-05	0.000841371
COPB1	1.05848	2.27223e-05	0.000841371
RPLP0P9	-0.842105	2.32409e-05	0.000857859
SLK	0.974229	2.38215e-05	0.000876527
CEPT1	1.13316	2.41573e-05	0.000886097
TMEM183A	-1.03579	2.4248e-05	0.000886644
TMEM203	-1.83048	2.44984e-05	0.000889517
ZDHHC17	1.40591	2.45277e-05	0.000889517
GID8	-0.935044	2.45547e-05	0.000889517
ECHDC1	0.967064	2.5149e-05	0.000903036
ANKRD39	-1.11819	2.52048e-05	0.000903036
SLC4A7	0.982252	2.522e-05	0.000903036
SRP54	1.34574	2.52365e-05	0.000903036
JOSD1	-0.894179	2.53154e-05	0.000903098
POLK	1.7491	2.5448e-05	0.000905068
HSP90AA1	1.00807	2.64803e-05	0.000938929
C4orf48	-1.72228	2.70271e-05	0.000955263
LOC647150	1.62256	2.71475e-05	0.000955263
CUL2	1.41745	2.72683e-05	0.000955263
NARS1	1.22905	2.73183e-05	0.000955263
GIN1	1.88124	2.73492e-05	0.000955263
COX1	-1.23119	2.7627e-05	0.000962093
TRMT10C	1.06563	2.79631e-05	0.000970908
RRM1	1.03326	2.82272e-05	0.000974899
EMC2	1.21455	2.83228e-05	0.000974899
DDX50	0.982079	2.8328e-05	0.000974899
ICE2	1.02098	2.88191e-05	0.000988891
UBA3	1.05641	2.9357e-05	0.00100403
NDUFC1	-0.948897	2.9456e-05	0.00100403
NAP1L1	0.827642	2.95176e-05	0.00100403
KIF18A	1.53164	2.98401e-05	0.00100927
IGF2R	-1.01577	2.98442e-05	0.00100927
METTL22	-1.00661	2.99362e-05	0.00100946
MTCO1P12	-1.21477	3.05629e-05	0.00102584
JAG1	1.19149	3.05972e-05	0.00102584
CUL4B	1.03977	3.1002e-05	0.00103592
MELK	1.05299	3.1075e-05	0.00103592
UBE3B	-0.995818	3.12725e-05	0.00103693
TTC37	1.13497	3.13447e-05	0.00103693
CIP2A	1.40491	3.13711e-05	0.00103693
TBK1	1.26655	3.175e-05	0.0010465
HSPA5	1.3133	3.22542e-05	0.00105702
UBE2SP2	-1.51064	3.22788e-05	0.00105702
PDCD10	1.22986	3.23402e-05	0.00105702
NUP35	0.95703	3.2777e-05	0.00106594
SEPTIN7P7	1.68364	3.28398e-05	0.00106594
SUCLA2	1.13114	3.28866e-05	0.00106594
CH17-340M24.3	-1.14297	3.32362e-05	0.0010743
WDR89	1.10115	3.33332e-05	0.00107447
ORC4	1.07433	3.35892e-05	0.00107792
BCCIP	1.10215	3.36246e-05	0.00107792
ACSL3	0.945378	3.38829e-05	0.00108145
IFIT5	1.00405	3.39195e-05	0.00108145
MRPS16	-0.850362	3.46313e-05	0.00109852
RPLP2P3	-1.18688	3.46425e-05	0.00109852
LIMA1	0.963768	3.49871e-05	0.00110644
FBXO27	-1.03033	3.53514e-05	0.00111495
TRIM21	1.01686	3.54551e-05	0.00111521
ZNF706	-1.19253	3.64111e-05	0.00114222
OMA1	1.23205	3.65951e-05	0.00114492
BCLAF1	0.998955	3.68045e-05	0.0011484
U2SURP	1.12273	3.70839e-05	0.00115375
RPLP2	-1.11959	3.72601e-05	0.00115375
MRPL1	1.1823	3.72769e-05	0.00115375
NABP2	-0.928434	3.73704e-05	0.00115375
WWC3	-1.32848	3.8474e-05	0.0011847
LMBRD1	0.977867	3.87272e-05	0.00118936
SNHG5	-0.901203	3.90902e-05	0.00119737
HSF2	1.1458	3.94178e-05	0.00120425
TVP23B	1.07439	3.97031e-05	0.00120981
DDX43	1.13139	4.02252e-05	0.00122142
HK2	1.21277	4.02929e-05	0.00122142
WBP4	1.12593	4.04455e-05	0.00122287
H3P6	-0.75594	4.07855e-05	0.00122998
LLPH	1.01219	4.0947e-05	0.00123167
LOC100421523	1.80644	4.12705e-05	0.00123734
IPO7	0.885677	4.13469e-05	0.00123734
LOC149844	1.29864	4.14567e-05	0.00123746
ACTR2	0.957964	4.1645e-05	0.00123992
NT5C3A	0.913126	4.2522e-05	0.00126282
MICU2	1.08209	4.26993e-05	0.00126487
MPHOSPH10	1.33345	4.40527e-05	0.00130167
ITGA6	0.76345	4.43166e-05	0.00130617
JRKL	1.55259	4.53709e-05	0.00133088
ABCD3	0.792643	4.53827e-05	0.00133088
SEC63P1	1.38158	4.59446e-05	0.00134064
IVNS1ABP	0.7631	4.62443e-05	0.00134603
NFE2L3	1.4471	4.67172e-05	0.00135366
SIAH2	-1.31344	4.67379e-05	0.00135366
LTV1	1.21348	4.69211e-05	0.00135561
LOC648771	-0.785118	4.72109e-05	0.00135891
CCDC47	0.985206	4.72675e-05	0.00135891
LEO1	1.37606	4.77864e-05	0.00136791
SMDT1	-1.63955	4.78143e-05	0.00136791
PTPRA	-0.900964	4.82012e-05	0.00137561
GTF2H2C	0.860513	4.89001e-05	0.00139217
TIPIN	0.917495	4.93269e-05	0.00139607
LCMT1	-0.834938	4.93668e-05	0.00139607
H3P14	-1.05591	4.93951e-05	0.00139607
PICALM	0.925341	4.98277e-05	0.0014049
G2E3	1.25261	5.02087e-05	0.0014115
VTA1	1.13933	5.03255e-05	0.0014115
GLS	0.918054	5.04238e-05	0.0014115
TRAM1	0.857599	5.06294e-05	0.00141388
HMGB1P10	1.13393	5.11405e-05	0.00142475
COX5A	-0.814395	5.12723e-05	0.00142503
BZW1	1.03419	5.15973e-05	0.00143041
DENND1A	-1.52898	5.17478e-05	0.00143041
TCEAL1	1.07049	5.18328e-05	0.00143041
H2BC12	-0.827438	5.20907e-05	0.00143374
RPS12P22	-1.33671	5.21984e-05	0.00143374
PRMT9	0.915151	5.23581e-05	0.00143476
PRPF3	0.999092	5.25997e-05	0.00143655
PHF6	1.09127	5.26837e-05	0.00143655
UBE2F	-1.21826	5.27916e-05	0.00143655
PCBD1	-1.13646	5.33495e-05	0.00144836
PDIA3	0.938443	5.37172e-05	0.00145496
BBS10	1.38622	5.39572e-05	0.00145586
UCK1	-1.16776	5.39991e-05	0.00145586
DNAJB14	1.31465	5.43628e-05	0.0014623
TSC22D4	-1.21308	5.45902e-05	0.00146315
TMX1	0.833007	5.46445e-05	0.00146315
ORC5	0.939151	5.49562e-05	0.00146493
HIF1A	1.2822	5.49616e-05	0.00146493
ZW10	0.958464	5.5214e-05	0.00146832
TBP	-0.948031	5.58099e-05	0.0014808
TAF1B	0.878518	5.64518e-05	0.00149037
TRNL1	-1.56856	5.6592e-05	0.00149037
NSUN6	1.35774	5.66448e-05	0.00149037
TRNM	-1.61929	5.66801e-05	0.00149037
FERMT2	0.919873	5.73765e-05	0.0015053
PSMC1	1.1656	5.7567e-05	0.00150692
PRIMPOL	1.25052	5.79633e-05	0.00151261
TCEAL9	0.928112	5.8043e-05	0.00151261
HMGB1	0.983002	5.82458e-05	0.00151452
RAD18	1.33585	5.91394e-05	0.00153435
SNX2	1.31895	5.93965e-05	0.00153761
NQO2	-0.866439	5.97557e-05	0.00154349
HNRNPH3	0.908652	6.07281e-05	0.00156498
SYTL2	1.06401	6.08553e-05	0.00156498
RPS20	-0.838332	6.12797e-05	0.00157244
FASTKD1	1.19746	6.15743e-05	0.00157654
OSBPL9	1.09849	6.18381e-05	0.00157984
C12orf4	1.15461	6.24553e-05	0.00159213
ZEB1	0.931456	6.33737e-05	0.00160601
KLHL4	1.55539	6.34033e-05	0.00160601
SOAT1	0.763579	6.34116e-05	0.00160601
CYB5RL	-1.75924	6.40117e-05	0.00161771
ND4	-1.13213	6.41744e-05	0.00161833
SEMA3A	1.42969	6.47201e-05	0.0016276
FBXO3	1.32734	6.48201e-05	0.0016276
RPS28P9	-1.86889	6.53121e-05	0.00163644
GFM1	0.850443	6.62688e-05	0.0016567
RPS27P9	-1.31278	6.64041e-05	0.0016567
UTP3	1.21025	6.68397e-05	0.00166402
MFHAS1	-1.36366	6.70865e-05	0.00166568
GNPDA2	1.07023	6.7191e-05	0.00166568
MIPOL1	1.81525	6.78855e-05	0.00167237
RPP40	0.855761	6.79986e-05	0.00167237
ROR1	1.09597	6.80262e-05	0.00167237
TMEM220	-1.59434	6.80684e-05	0.00167237
FAM133DP	1.118	6.82898e-05	0.00167237
RPS20P35	-1.12856	6.83182e-05	0.00167237
ATP2B1	0.802637	6.8576e-05	0.00167517
UBXN4	0.879818	6.87876e-05	0.0016761
HMGB1P6	1.00351	6.896e-05	0.0016761
RPF2P1	1.06676	6.91634e-05	0.0016761
KPNA3	0.912506	6.9187e-05	0.0016761
ABCG2	1.06116	7.02073e-05	0.00169731
RABL2A	-0.942328	7.0367e-05	0.00169766
UGGT2	1.08459	7.08786e-05	0.00170648
WDHD1	1.03454	7.13853e-05	0.00171212
NUDT12	1.57938	7.14055e-05	0.00171212
FRG1BP	-1.24797	7.18835e-05	0.00171657
IFIT1	1.71561	7.18846e-05	0.00171657
ERI1	0.986977	7.34448e-05	0.00174787
PMS2P1	-1.19782	7.34939e-05	0.00174787
PSMG3	-0.934889	7.36545e-05	0.00174814
TM9SF2	0.818804	7.4408e-05	0.00176035
ZNF600	1.77465	7.45709e-05	0.00176035
LMNB1	1.0952	7.46203e-05	0.00176035
CDC5L	1.18794	7.47897e-05	0.00176079
MTREX	1.09048	7.53568e-05	0.00177058
SYCP2	1.16073	7.57596e-05	0.00177378
SNW1	1.22841	7.61108e-05	0.00177378
TBCA	-0.772798	7.62319e-05	0.00177378
RPL39L	-1.1416	7.62788e-05	0.00177378
FUBP3	1.08452	7.63236e-05	0.00177378
HIBCH	1.07495	7.64026e-05	0.00177378
CLK4	1.77966	7.7778e-05	0.00180115
CDC7	1.37479	7.78894e-05	0.00180115
LCLAT1	0.783266	7.85075e-05	0.00181187
RBM45	1.27197	7.87537e-05	0.00181397
LGR4	1.06712	7.97061e-05	0.00183103
GAS5	-0.968029	7.99052e-05	0.00183103
EID1	0.776286	7.9964e-05	0.00183103
RSRC2	1.13868	8.01705e-05	0.00183218
EIF4EP2	1.09106	8.08183e-05	0.00184045
TRMT6	0.979057	8.08625e-05	0.00184045
RXYLT1	-1.2788	8.10042e-05	0.00184045
CENPQ	1.29237	8.19272e-05	0.00185781
SOCS6	1.18222	8.22431e-05	0.00186137
PPAT	0.886211	8.36953e-05	0.00189058
POLR2L	-0.907124	8.40456e-05	0.00189483
EBPL	-0.874148	8.42651e-05	0.00189613
ACTR3	0.920068	8.46483e-05	0.00190109
DDX21	0.896316	8.4939e-05	0.0019015
SLU7	1.29311	8.49914e-05	0.0019015
CAND1	0.966632	8.55665e-05	0.00191071
PSMC1P1	1.14619	8.74766e-05	0.00194965
PRKAR1A	0.838824	8.96357e-05	0.00199397
TXNDC9	1.36737	9.05943e-05	0.00200956
VMP1	0.925181	9.06802e-05	0.00200956
SGCE	0.962786	9.13241e-05	0.00202001
ZNF184	1.37765	9.16621e-05	0.00202366
RPL14	-0.8229	9.28501e-05	0.00204603
CHCHD2P9	-1.16942	9.44964e-05	0.00207839
RPL12P6	-0.767529	9.48254e-05	0.00208171
TCEAL8	1.22838	9.61272e-05	0.00210634
SLC16A1	0.974943	9.63168e-05	0.00210655
CRIP1	-1.1579	9.71364e-05	0.00212051
SPART	1.15341	9.82502e-05	0.00214083
MAK16	0.983219	9.8732e-05	0.00214733
ZBTB33	0.988747	9.91236e-05	0.00215185
MDH1	1.06442	9.96734e-05	0.00215978
STX5	-0.77503	0.00010026	0.00216329
METAP2	0.845723	0.000100378	0.00216329
RPS28	-1.07328	0.000100476	0.00216329
DOCK7	1.12883	0.000100575	0.00216329
EREG	1.18929	0.000100805	0.00216426
SCFD1	1.15931	0.000101324	0.00217141
MPRIP	-1.00105	0.00010172	0.00217228
HSPD1P1	0.851967	0.000101845	0.00217228
ANAPC16	-0.903881	0.00010214	0.00217228
USP16	1.38426	0.000102209	0.00217228
SEC62	0.81035	0.000102461	0.00217228
UCHL5	0.962469	0.000102478	0.00217228
KMT2A	-0.828251	0.000104674	0.00221481
ZRANB2	1.26103	0.000105006	0.00221783
COPS4	1.08948	0.000105809	0.0022252
ATXN1L	-0.953175	0.000105991	0.0022252
PHF19	-0.894175	0.000106001	0.0022252
PIGN	0.909122	0.000106209	0.0022252
MGME1	1.04255	0.000106306	0.0022252
MAGEA6	0.71288	0.000106845	0.00223249
ATP6AP2	0.811534	0.000107641	0.0022451
TARDBP	0.841341	0.000107942	0.00224737
TEFM	1.04949	0.000108649	0.00225809
ITGB1BP1	-0.835386	0.000109289	0.00226737
ASPH	0.900706	0.000110577	0.00228879
FBXO30	1.22469	0.000110713	0.00228879
NSRP1	1.00963	0.000111439	0.00229569
DZIP3	0.955151	0.000111847	0.00230003
CAPRIN1	0.761696	0.000113277	0.00232168
STK16	-1.71291	0.000113296	0.00232168
SYS1	-0.937777	0.000113578	0.0023228
CIR1	1.4314	0.000113748	0.0023228
LBR	0.990242	0.000114626	0.00233665
PHF14	0.95966	0.000114857	0.00233729
HNRNPH2	2.42305	0.000115264	0.0023415
SUCLA2P1	1.66034	0.00011584	0.00234806
CCT2	0.963412	0.000115988	0.00234806
PSMA4	1.1023	0.000116394	0.00235221
HBS1L	0.981241	0.000116701	0.00235268
STXBP3	1.16787	0.00011682	0.00235268
CEP57	0.951951	0.000117153	0.00235518
RAD50	1.10185	0.000117766	0.00235518
SMC3	1.03016	0.000117798	0.00235518
ZUP1	1.10739	0.000117944	0.00235518
JKAMP	1.1672	0.000118049	0.00235518
MTCO2P12	-1.23174	0.000118324	0.00235518
ATG13	-1.07341	0.000118353	0.00235518
IL1RL1	1.19036	0.000119085	0.00236572
H2AC20	-1.61289	0.000119563	0.00237119
ORC6	-0.899491	0.000120764	0.00239097
MORF4L2	0.935412	0.000121799	0.00240738
SMC2	0.979153	0.000122301	0.00241322
CAPZA1	1.12114	0.000123281	0.00242846
CEP162	1.62651	0.000124395	0.00243973
ND4L	-1.63695	0.000124436	0.00243973
H4C14	-1.9472	0.000124479	0.00243973
SNHG29	-0.941832	0.000124687	0.00243973
RPL41P1	-0.885941	0.000125117	0.00244406
LOC107985567	1.10961	0.000126217	0.00246144
LAGE3	-0.949043	0.000126677	0.00246631
BCLAF1P2	1.02938	0.000127652	0.0024808
MCTP1	0.893273	0.000127869	0.0024808
TBC1D8B	1.19058	0.000128058	0.0024808
CAPZA2	1.11091	0.000128414	0.0024836
BTF3P5	-1.11235	0.000128742	0.00248582
ALKBH8	1.78811	0.000131042	0.00252606
MFSD1	0.697615	0.000131453	0.00252982
HSPA5P1	1.38421	0.000133672	0.0025683
CRYL1	-1.14511	0.000134399	0.00257803
MT1L	-0.874482	0.000134784	0.00258119
TMEM19	0.831381	0.000135897	0.00259825
NHLRC3	0.89173	0.000137107	0.00261046
LINC00662	-1.20197	0.000137148	0.00261046
RFC3	0.919823	0.000138092	0.0026218
PTCD3	1.03287	0.000138249	0.0026218
FOXK2	-0.723128	0.000138597	0.00262415
ALG10	0.955461	0.00014066	0.00265309
ZNF592	-0.975578	0.000140697	0.00265309
COQ9	-0.726756	0.000140996	0.00265309
FMR1	0.821881	0.000141033	0.00265309
PPP3CA	1.08187	0.00014173	0.0026556
EFR3A	0.761359	0.000141774	0.0026556
NDUFB10	-0.793081	0.000141847	0.0026556
TRIM13	0.914663	0.000142802	0.00266904
METTL18	1.70451	0.000143152	0.00266904
SUMO2P17	-1.20615	0.000144738	0.00268867
CMTR2	0.944151	0.000144762	0.00268867
PPIG	1.0584	0.000146317	0.00270907
NBN	1.23449	0.000146449	0.00270907
CPNE8	0.884857	0.000146585	0.00270907
RNF213	-0.822487	0.000146786	0.00270907
USP14	0.816446	0.000147072	0.00271007
ENAH	1.09034	0.000147678	0.00271696
ANAPC1P2	-1.24312	0.000148068	0.0027192
H2AC19	-0.892278	0.000148416	0.0027192
H2AX	-1.25509	0.000148497	0.0027192
C1orf174	-1.08212	0.000148898	0.00271923
MFAP1	1.16625	0.000149255	0.00271923
STK40	-1.53712	0.000149344	0.00271923
SEC22C	-0.784621	0.000149443	0.00271923
MCL1	0.8271	0.00014986	0.00271923
FPGT	1.26466	0.000149893	0.00271923
HS6ST1	-1.77312	0.000150202	0.00271924
INTS13	0.830812	0.000150359	0.00271924
NEXN	1.39658	0.000151354	0.00273079
LINC02802	-1.35203	0.000151559	0.00273079
PSMC2	1.02599	0.000151698	0.00273079
ATAD2	0.951926	0.000152351	0.00273834
SMIM11A	-1.33464	0.000153041	0.00274652
IDE	0.74021	0.00015373	0.00275466
RPL30	-1.03998	0.000154561	0.00275842
VPS45	1.00555	0.000154661	0.00275842
CHD8	-0.811138	0.000154809	0.00275842
KLHDC3	-1.22795	0.000154882	0.00275842
NT5E	0.737527	0.00015524	0.00276058
TSPAN17	-1.08417	0.000156102	0.00276749
DSTNP3	-0.899932	0.0001575	0.00278806
RBSN	-0.919118	0.000160242	0.00283232
CCDC14	1.00768	0.000162098	0.0028556
RPL7	1.02165	0.00016245	0.0028556
DANCR	-0.920585	0.000162514	0.0028556
H2AC18	-0.885817	0.000162536	0.0028556
THAP11	-0.874668	0.000163449	0.00286176
LOC285453	1.38143	0.000163595	0.00286176
ID2	-1.44288	0.00016362	0.00286176
POMZP3	-1.47157	0.000164571	0.0028741
VPS4B	0.928626	0.000166553	0.00290437
NCKAP1	0.871548	0.000168295	0.00293039
NAA25	1.12437	0.000168572	0.00293085
PON2	0.750313	0.000169306	0.00293496
METTL8	0.957963	0.000169698	0.00293496
GOPC	0.966187	0.000169741	0.00293496
ODC1	-0.69685	0.000169812	0.00293496
SLF1	0.932328	0.000170261	0.00293839
KPNA5	1.19479	0.000172166	0.00296689
GTF2H2C_2	0.866299	0.000172511	0.00296846
CHCHD2P6	-0.788167	0.000172909	0.00297093
ATOX1	-0.882964	0.00017329	0.00297311
HMGB1P1	0.981067	0.000174581	0.00299058
BIRC2	0.816958	0.000174819	0.00299058
EOLA2	-0.769282	0.000175125	0.00299144
THUMPD2	1.00282	0.000176099	0.00299998
RPS28P4	-1.71989	0.000176333	0.00299998
NPM1P48	1.89037	0.000176394	0.00299998
HMGB1P5	0.936332	0.000177023	0.00300631
MANEA	0.929069	0.00017862	0.00302508
RNF41	-1.04253	0.000178681	0.00302508
SMARCA5	1.00939	0.000178904	0.00302508
RPL37AP1	-1.26753	0.000183137	0.00308307
LOC105372480	-1.28158	0.000183388	0.00308307
ARMCX3	0.896201	0.000184395	0.00309556
C6orf89	-0.74088	0.000185014	0.0031015
H1-3	-1.53369	0.000186015	0.00311083
FIGNL1	1.11893	0.000186102	0.00311083
INKA2	-1.35723	0.000187607	0.00313152
ACAT1	0.905799	0.000189319	0.00315558
TMSB10	-0.706657	0.000191975	0.0031953
FAM135A	1.23363	0.000193993	0.0032243
FRG1CP	-1.34172	0.000195966	0.00325247
EIF4E	1.01366	0.000198079	0.00327868
PUS7L	1.01942	0.000198105	0.00327868
KCNQ5	0.806723	0.000199117	0.00329077
TMEM106C	-0.78365	0.000199956	0.00329998
PDCD2	-0.753591	0.000200484	0.00330403
PRPF4B	0.818709	0.000200963	0.00330727
POLR1F	0.753268	0.000201977	0.00331928
DNAJC19	-0.803894	0.000202638	0.00332548
ARSK	0.678227	0.000203461	0.00333274
SPCS2P4	0.967166	0.00020365	0.00333274
GNL2	1.25118	0.000205426	0.0033571
DNAJB11	0.807098	0.000206885	0.00337624
ZNF84	1.04664	0.000209034	0.00340656
FEM1C	1.08579	0.000210314	0.00342265
TAF11	-0.689041	0.000211011	0.00342922
LARP4	0.892026	0.000211402	0.00343081
DDX5	1.04822	0.000215314	0.00348946
PPP6R2	-1.05659	0.000216492	0.0035037
SKA3	0.90052	0.000217423	0.0035139
NSA2	0.793754	0.000218744	0.00353037
RNF10	-1.38608	0.000219944	0.00354486
NRIP3	-0.66491	0.000220253	0.00354496
HSP90AA2P	0.90872	0.000225027	0.00361682
CRYZL1	1.04795	0.000225854	0.00362513
RAPGEF2	-1.41713	0.000227321	0.00364367
VPS50	1.5909	0.000231004	0.00369027
DCTD	-0.859815	0.000231138	0.00369027
ARL14EP	1.14958	0.000231174	0.00369027
CTSV	1.03453	0.000232949	0.00371225
FZD6	1.03385	0.000233186	0.00371225
SPCS2	0.874629	0.0002341	0.00371948
AMIGO2	1.0243	0.000234275	0.00371948
MFF	-0.863037	0.000234633	0.00372012
ZMYM5	0.997495	0.000235819	0.00373386
FNBP1L	1.06937	0.000237063	0.00374847
KIAA0100	-1.08679	0.000238472	0.00376567
ABRAXAS2	1.01489	0.000239437	0.00377581
KTN1	0.831587	0.000240965	0.003794
MRPS9	1.10344	0.000241987	0.00379529
CRNKL1	1.04632	0.000242555	0.00379529
DUT	-0.776282	0.000242922	0.00379529
DDX3X	1.00054	0.000242943	0.00379529
IKBIP	0.833271	0.000244139	0.00380425
DNAJB4	1.18932	0.000244166	0.00380425
SLC35E2A	-0.746011	0.000245387	0.00381818
TMED7	0.81564	0.000245758	0.00381888
PSPC1	0.96363	0.000247414	0.00383762
TARS1	1.07926	0.000247698	0.00383762
TMEM127	-0.812894	0.000247987	0.00383762
CSTB	-0.75695	0.000248276	0.00383762
MTCO1P40	-1.27487	0.000251691	0.00388527
LSM4	-0.794675	0.000252213	0.0038882
C1orf43	-0.656566	0.000252732	0.00389107
XPO1	0.881668	0.000253181	0.00389287
DYNLRB1	-0.767807	0.000253864	0.00389825
RPS26P13	-1.06442	0.000254331	0.0039003
DCUN1D4	0.720723	0.000257291	0.00394053
PRADC1	-0.998656	0.000258576	0.00395053
TM4SF18	1.01497	0.000258978	0.00395053
PAK1IP1	0.791885	0.000259332	0.00395053
MGAT4B	-1.74119	0.000259471	0.00395053
C4orf33	1.32465	0.000259632	0.00395053
SRSF9	-0.95221	0.000261725	0.0039772
AGMAT	-1.28396	0.000262638	0.00398163
ZNF700	1.20788	0.000262697	0.00398163
ACOT1	0.830918	0.000265054	0.00401216
CENPE	1.17969	0.000268379	0.00405724
PEA15	-0.981501	0.000271085	0.00409285
MRPL19	0.749936	0.000273661	0.00412355
PDIA3P1	0.930501	0.000273822	0.00412355
SERTAD1	-0.872907	0.000274262	0.00412485
HERC1	-1.34623	0.000274783	0.00412739
ZNF566	1.12946	0.00027737	0.0041603
GNL3	1.08774	0.000277685	0.0041603
GPATCH4	0.792781	0.000278067	0.0041607
GNB1	-0.655273	0.000278726	0.00416473
KIAA1191	-0.825962	0.000279099	0.00416473
UBXN2A	-1.30118	0.000279404	0.00416473
THNSL1	1.50917	0.000281082	0.00418441
FKRP	-1.08016	0.000282686	0.00420293
GPX1P1	-1.42853	0.000283367	0.00420772
ADAM10	0.835511	0.00028465	0.00422141
POLR3G	0.788429	0.000285133	0.00422322
MTERF1	1.3499	0.000286294	0.00423505
SHOC2	1.06871	0.000288116	0.00425663
STAG3L4	-1.07086	0.000288907	0.00426293
TOR1AIP1	0.744988	0.000289283	0.0042631
MAP9	1.25731	0.000291412	0.00428368
HEXB	0.791964	0.000293669	0.0043065
LOC112268317	-1.08692	0.0002937	0.0043065
SCRN3	1.1531	0.000295085	0.00431699
RPL36	-0.815526	0.000295153	0.00431699
EFEMP1	1.27175	0.000295749	0.00432031
TM9SF3	0.792103	0.000296199	0.00432148
ZNF277	1.4462	0.000299158	0.00435657
HPF1	1.03484	0.000299349	0.00435657
CTNNAL1	0.667899	0.000300662	0.00436499
CD46	0.917786	0.000300674	0.00436499
LMAN1	0.635739	0.000301562	0.00436501
EFL1	1.07155	0.000301606	0.00436501
LOC100288073	1.00406	0.000301813	0.00436501
PSMA7	-0.647504	0.000302168	0.00436501
HLTF	0.959836	0.000303362	0.00437686
FNDC3B	0.785148	0.000304426	0.00438681
HNRNPH1	1.03988	0.000306991	0.00441833
LOC107985200	-1.25205	0.000308096	0.00442878
DPYSL2	0.751773	0.00030982	0.0044481
REPIN1	-0.991634	0.000310417	0.00445121
TPRG1L	-0.684148	0.000311454	0.00445854
CHRAC1	-1.08263	0.00031169	0.00445854
SELENOW	-0.854881	0.000313237	0.00447519
CHCHD6	-0.818608	0.00031475	0.00448784
RPF1	0.859074	0.000314889	0.00448784
WDR3	0.901973	0.000315765	0.00449485
TTC26	1.1161	0.000321369	0.00456906
LIPA	0.840306	0.000322786	0.00458364
RPL7P23	0.923745	0.000325907	0.00462003
MXRA7	-0.805125	0.000326139	0.00462003
UTP14A	1.07754	0.000326617	0.00462121
PKN2	0.847395	0.000328073	0.00463173
LOC100421561	0.952526	0.000328152	0.00463173
MRPL52	-1.0474	0.000328922	0.004637
NPM3	-0.728989	0.000329601	0.00463953
PPP2R2D	-1.01839	0.000329894	0.00463953
KIF11	0.875638	0.000330361	0.00464052
FANCL	0.922492	0.000333316	0.00467177
GDE1	-1.09326	0.000333602	0.00467177
ZBTB1	0.936201	0.000333783	0.00467177
RICTOR	1.14559	0.000335679	0.00469269
GPD2	0.907415	0.00033926	0.00473145
KLHL13	0.888882	0.000340772	0.00474687
NPM1P27	0.900296	0.000341544	0.00475197
PRKACB	0.889615	0.000343493	0.0047734
TTC21B	0.937248	0.000344037	0.0047753
MSRB1	-0.849977	0.00034467	0.00477532
ARHGAP5	0.894606	0.000345394	0.00477532
COPRS	-0.996819	0.000345633	0.00477532
INTS8	1.15269	0.000345671	0.00477532
VPS35	1.11167	0.000346218	0.00477724
ZNF480	0.80225	0.000348646	0.00480507
TRPS1	1.0202	0.000354233	0.00487633
CD99L2	-0.813406	0.00035623	0.00489806
RSRC1	0.821969	0.000357469	0.00490932
SDCBP	0.774367	0.000359285	0.00492848
XKR9	1.20736	0.000366613	0.00501724
PDAP1	-0.921128	0.000367873	0.005022
FAM20C	-1.4094	0.000367954	0.005022
SEC23IP	0.840917	0.000368249	0.005022
HINT3	-1.19186	0.000369825	0.00503763
TFRC	0.733691	0.000372701	0.00506516
CCDC121	1.43659	0.000372712	0.00506516
DSN1	0.894416	0.000373536	0.00507047
KCTD5	-0.758508	0.000374452	0.00507701
KIF5B	0.73202	0.000377368	0.00511063
CYB5A	-0.734982	0.000378135	0.0051151
RADX	1.09045	0.000380871	0.00514231
IFNGR1	0.836018	0.000381488	0.00514261
GTF2H2	0.717477	0.000382184	0.00514281
RPL12P4	-0.729406	0.000382382	0.00514281
IFT74	1.4853	0.000383743	0.00515519
ZNF518A	1.31092	0.000388717	0.00521603
PPP1CB	1.16138	0.000389349	0.00521853
ATP1B1	0.598751	0.000390333	0.00522573
ALKBH5	-1.20049	0.000391036	0.00522916
MDN1	-0.775922	0.000392116	0.00522976
TBPL1	-1.00791	0.00039215	0.00522976
NFE2L2	0.818918	0.000392868	0.00522976
SUCLG2P2	1.03119	0.000392869	0.00522976
NEIL3	0.841303	0.000393639	0.00523405
ZNF593	-0.833772	0.000395163	0.00524836
C19orf53	-0.865212	0.000396433	0.00525546
OXCT1	1.02277	0.000396596	0.00525546
SEPTIN2	0.699873	0.000399009	0.00527703
SUCLG2	0.940549	0.000399126	0.00527703
DNAL4	-1.09952	0.000400445	0.00528478
RPL7P1	0.910973	0.000400615	0.00528478
SPTLC1	0.859276	0.000403614	0.00531493
LOC107984974	-0.858948	0.000403809	0.00531493
DDA1	-1.0009	0.000407345	0.00534897
NEDD1	1.01207	0.000407649	0.00534897
POMK	-1.34662	0.000407767	0.00534897
RARS2	0.883344	0.000408903	0.00535786
SLC25A38	-0.776892	0.000413525	0.00541236
EIF4A2	0.653126	0.000419186	0.00548033
RPL7P9	0.940336	0.000422678	0.00551982
TRNS1	-2.10833	0.000423302	0.0055218
HARS1	0.80158	0.000426239	0.00555392
FER	0.838473	0.000427798	0.00556804
SNHG16	-0.673001	0.000430029	0.00559086
MCUR1	-1.1163	0.000430806	0.00559475
RRN3	0.896989	0.000432984	0.00561679
YKT6	-0.851569	0.000433844	0.00562171
C10orf88	0.877949	0.00043468	0.00562211
TTL	-0.77845	0.000434835	0.00562211
UTP4	0.688127	0.000440393	0.00568768
IPO11	1.04105	0.000443176	0.00571731
CPSF3	1.05117	0.000444795	0.00573188
ERAP2	1.37205	0.000446361	0.00574573
AKAP12	0.816225	0.000449196	0.00577588
EIF2S1	0.933105	0.000450416	0.0057798
MRPL53	-0.953482	0.00045049	0.0057798
ASRGL1	-0.795665	0.000453385	0.00580555
COPB2	0.837417	0.000453489	0.00580555
N4BP2L2	1.23431	0.000455236	0.00581585
BIN3	-1.2828	0.000455287	0.00581585
RPL13AP24	-1.11845	0.000456537	0.00582545
UBR4	-1.01595	0.000458759	0.0058407
BLOC1S1	-0.847621	0.000459098	0.0058407
NKIRAS2	-0.769215	0.000459229	0.0058407
HILPDA	-1.0615	0.00046106	0.00585761
NPM1	0.77495	0.000461716	0.00585959
RGS10	-0.70677	0.000462677	0.00586542
DYNLL1P2	-1.23191	0.000464158	0.0058713
ZBTB6	1.33584	0.0004646	0.0058713
PDCL3	0.818943	0.000464646	0.0058713
CCNT2	0.896767	0.000466389	0.00588633
ZNF701	1.48193	0.000466841	0.00588633
SUMO3	-0.735601	0.000472293	0.00594865
KRT18P58	0.97463	0.000473216	0.00595387
VDAC1P6	-1.1723	0.0004758	0.00597996
RESF1	1.19008	0.000476743	0.0059848
VRK2	0.949376	0.000477209	0.0059848
MMP7	1.00359	0.000478957	0.00599281
SRFBP1	0.996713	0.000479284	0.00599281
LARS1	0.811956	0.000479561	0.00599281
USP8	0.954899	0.000479896	0.00599281
SRGN	0.895541	0.000483747	0.00603446
CDC73	0.748952	0.000486328	0.00606019
MT2A	-0.896066	0.00049285	0.00613407
MED30	-1.57985	0.000493447	0.00613407
SC5D	0.865555	0.000494035	0.00613407
LOC284441	0.814885	0.0004952	0.00613407
EMC8	-1.20189	0.000495214	0.00613407
DDX52	0.978527	0.000495401	0.00613407
RPL35A	-0.685299	0.000496042	0.00613551
UBXN6	-1.0962	0.000496936	0.00614007
PPARG	1.0915	0.000499361	0.00616353
POLI	1.67459	0.000500708	0.00616899
PGAM1P8	-0.893762	0.000501058	0.00616899
RTCB	0.834725	0.00050183	0.00616899
HSBP1L1	-1.10388	0.000502422	0.00616899
COPS9	-0.840794	0.00050244	0.00616899
MTERF3	0.843999	0.000504445	0.00618712
ESCO2	1.12757	0.000505513	0.00619372
LLPHP3	0.793435	0.000509366	0.00623441
ZNRF3	-1.44264	0.000510131	0.00623724
DHX29	0.762296	0.000511954	0.006253
SCMH1	-1.2605	0.000514191	0.00627377
PPP1R12A	0.779732	0.000516014	0.00628761
RPL7AP70	-0.794714	0.0005164	0.00628761
DNAJC9	-0.665965	0.000518296	0.00630414
CHORDC1P1	1.33385	0.000519903	0.00631263
PIGB	0.877379	0.000520199	0.00631263
ASF1A	0.965675	0.000520612	0.00631263
NARF	-0.86602	0.000522581	0.00632994
ZZEF1	-1.13474	0.000528318	0.00639281
RO60	0.78456	0.0005295	0.0064005
MED7	1.07511	0.000531535	0.00641275
NBPF12	-0.64703	0.00053161	0.00641275
ZNF302	0.819395	0.000536606	0.00646061
IQCB1	1.02193	0.000536682	0.00646061
EIF1B	-0.742303	0.000538329	0.00647379
KCTD2	-0.767925	0.000539426	0.00648032
NME6	-1.25246	0.000540665	0.00648853
KIF15	1.2773	0.000542418	0.00649746
POT1	1.15359	0.00054429	0.006512
CBX3P9	0.982079	0.000545224	0.00651651
ISG20	-0.914526	0.000547451	0.00653645
G3BP2	0.892483	0.000549412	0.00654332
NAA15	0.93217	0.000549435	0.00654332
EP300	-1.503	0.000549704	0.00654332
ANAPC1P4	-1.03877	0.000551658	0.00655991
ZNF845	1.46591	0.000554481	0.00658678
LAMTOR1	-0.73304	0.00055723	0.00661273
CCM2	-0.753659	0.000558662	0.006623
FHL1	-0.776743	0.000559709	0.00662485
AATF	0.763616	0.000560074	0.00662485
POLE4	-0.955224	0.000560517	0.00662485
UBE2G1	-0.628841	0.000561169	0.00662587
COA6	-0.7178	0.000563714	0.00664922
GJB2	1.29976	0.000564564	0.00665254
SMYD2	-0.781968	0.000565861	0.00665806
HSPD1P4	0.744448	0.000566694	0.00665806
NDUFB1	-1.00725	0.000566741	0.00665806
IMPA1	0.854579	0.000570385	0.00669415
SUMO2P1	-0.637613	0.000573448	0.00671887
CLTC	0.788207	0.000574232	0.00671887
MRPS6	-0.688205	0.000574584	0.00671887
DARS1	0.866469	0.000574788	0.00671887
SMC3P1	1.23037	0.0005762	0.00672866
SEC24A	0.932811	0.000577502	0.00673692
P4HA1	0.738257	0.000578059	0.00673692
LINS1	1.15657	0.000582299	0.00677606
APP	0.780155	0.000582576	0.00677606
TWSG1	1.16193	0.000583992	0.0067844
TOP2B	0.793519	0.000584453	0.0067844
HSD17B11	0.716418	0.000585997	0.00679559
HDAC3	-0.836971	0.000587553	0.00680689
NPM1P6	0.695192	0.000589239	0.00681967
NAA35	0.834989	0.000590726	0.00683012
RPS27P13	-1.15319	0.000591932	0.00683225
LOC100996747	-0.73157	0.000592077	0.00683225
KIF3A	1.18958	0.000594106	0.0068489
H4C15	-0.987905	0.000594954	0.00685193
TACO1	-0.803355	0.000595846	0.00685545
LOC724084	-0.919506	0.000600016	0.00689664
NFS1	-0.655218	0.000601278	0.00690247
CRYBG1	0.725569	0.000601703	0.00690247
MAPKAPK5	-1.30506	0.000602487	0.0069047
NBPF1	-0.764157	0.000603997	0.00691524
KRTCAP2	-0.717306	0.000604755	0.00691594
CSDE1	1.04439	0.000605241	0.00691594
LOC102606465	-0.923098	0.000606293	0.0069181
SEMA4F	-0.95342	0.000606612	0.0069181
SLC38A9	0.729429	0.000607834	0.00692221
HHLA3	-1.04912	0.000608624	0.00692221
KHDRBS1	0.622464	0.000609326	0.00692221
PPWD1	1.13757	0.000609339	0.00692221
RANBP2	0.711142	0.000610313	0.00692655
AHNAK	-0.918463	0.000613324	0.00694961
SHTN1	1.27866	0.000613533	0.00694961
UBE2D1	-1.27427	0.000614395	0.00695264
ASB4	1.66385	0.000615043	0.00695325
TRPC1	0.847804	0.000617373	0.00697286
CD2AP	0.989479	0.000620675	0.00699687
TNPO1	0.737318	0.000620695	0.00699687
EXOSC8	1.12037	0.000625245	0.00704138
XRCC5	0.896469	0.000627956	0.00706511
BAZ2A	-0.821416	0.000628728	0.007067
CKAP2L	0.909007	0.000632024	0.00709722
NPM1P46	0.728275	0.000637041	0.00714448
RPS26P50	-0.864086	0.000637735	0.00714448
PSMC1P9	0.918896	0.000638063	0.00714448
ZNF24	0.798328	0.000640746	0.00716765
LAMP2	0.70223	0.000642132	0.0071763
SCP2	0.892749	0.000644778	0.007199
RPL41P2	-0.774751	0.000647866	0.00722658
SMN1	0.812353	0.000648692	0.0072289
RPS20P3	-0.938508	0.000652677	0.00725051
RDX	0.687384	0.000653061	0.00725051
RNF135	-1.20873	0.000653069	0.00725051
RNF141	-0.615347	0.000653647	0.00725051
CYTB	-0.780175	0.00065373	0.00725051
AP5M1	0.883895	0.000655407	0.00725117
STAU2	1.03257	0.000656064	0.00725117
USF1	-1.64327	0.00065665	0.00725117
PRPF18	1.47478	0.000656869	0.00725117
RBM39	0.773366	0.000656887	0.00725117
SLC26A2	0.561791	0.000657841	0.00725485
GNA11	-0.92969	0.000659314	0.00725972
LSM10	-0.811961	0.000659523	0.00725972
ACOT2	0.825087	0.000663298	0.00728719
TRAPPC13	1.041	0.000663378	0.00728719
LINC00680	-1.39621	0.000663888	0.00728719
SCYL2	0.685243	0.000664968	0.00729221
ZNF346	-0.906621	0.00066631	0.00730008
CLN5	0.657076	0.000667571	0.00730706
IQCG	0.958117	0.000669306	0.0073192
LYRM4	-0.872473	0.000671305	0.00732768
CCT6A	0.939354	0.000671637	0.00732768
STK38L	1.09431	0.00067196	0.00732768
CHCHD2	-0.732406	0.000676028	0.00736413
DENND5A	-0.650777	0.000676561	0.00736413
NDUFAF1	0.889704	0.000681919	0.00741555
CUL3	0.864717	0.000684513	0.00743684
GSTZ1	-0.846166	0.000686848	0.00745529
DLG1	0.668134	0.000688176	0.00746279
PAICS	0.67817	0.000689051	0.00746536
FAM217B	-0.901719	0.000691491	0.00748235
DSCC1	0.711596	0.000691898	0.00748235
ARV1	0.7857	0.000697986	0.00754121
ZNF678	1.28634	0.000699315	0.0075449
ERI2	1.21603	0.000699617	0.0075449
LOC100499497	1.6513	0.000701093	0.00755386
ZNF397	1.41314	0.000704923	0.00758813
IBTK	0.797903	0.00071219	0.00765932
IL6ST	0.78565	0.000716467	0.00769823
MSH6	0.680474	0.00072384	0.00776344
HMGCS1	1.23222	0.000723863	0.00776344
CREBBP	-0.934511	0.000725631	0.00777529
RAB32	-0.791966	0.000733185	0.00784903
BACE2	-0.953158	0.000736303	0.00787521
HUWE1	-0.894404	0.000739152	0.00788869
ARID5B	0.801422	0.000740032	0.00788869
WDR12	0.855836	0.000740197	0.00788869
LSP1P5	-1.14871	0.00074038	0.00788869
ERVK3-1	-1.17061	0.000741573	0.00788869
UBL5	-0.848379	0.000742296	0.00788869
RPS27P17	-0.940832	0.0007424	0.00788869
OXTR	1.39573	0.00074363	0.00788869
ALCAM	0.672886	0.000745437	0.00790069
COTL1	-0.853837	0.000746227	0.00790152
CCDC88A	0.659712	0.000746866	0.00790152
POLR2J	-0.845021	0.000749349	0.00792063
PCMT1	0.743259	0.000751213	0.00793317
SMIM11B	-1.19665	0.000752289	0.00793736
COMMD7	-0.947309	0.000753175	0.00793955
NPM1P24	1.09017	0.000756627	0.00796876
TMPO	0.608824	0.000758679	0.00798319
CDKN2AIP	1.15369	0.000769027	0.00808113
GUK1	-0.913075	0.000770007	0.00808113
BRD2	-0.90955	0.000770059	0.00808113
NFYB	0.947968	0.000775897	0.0081224
IFT52	-1.23401	0.000776583	0.0081224
ITPK1	-1.27674	0.000776922	0.0081224
ILRUN	-0.930775	0.00077731	0.0081224
MIR12136	-2.25078	0.000777463	0.0081224
CD9	0.649129	0.000779026	0.00813148
RABL2B	-0.692636	0.000785136	0.00818537
PSMA3	0.721111	0.000785588	0.00818537
HSPD1	0.801707	0.000786552	0.00818812
HSPH1	0.801512	0.000787736	0.00819315
ATP6V1C1	0.749766	0.000792355	0.00823387
H2AC12	-1.298	0.000798976	0.00829084
MT1X	-0.812672	0.000799254	0.00829084
ATG4D	-1.40115	0.000801365	0.00830538
HNRNPK	0.734445	0.000802336	0.00830809
KLF13	-1.07419	0.000803306	0.00830969
GFER	-1.4594	0.000803912	0.00830969
PCNT	-1.08476	0.000809093	0.00835587
HCFC1R1	-1.1969	0.000810788	0.00836599
MMP1	0.902851	0.00081249	0.00837617
DPY19L4	0.949478	0.000814721	0.00837896
PTBP2	1.31846	0.000815136	0.00837896
HNRNPU	0.734007	0.000815212	0.00837896
ETS1	0.930326	0.000816087	0.00837896
SLC30A1	0.788174	0.000816342	0.00837896
HNRNPKP4	0.926645	0.000821812	0.00842771
ADCY9	-0.822764	0.000822922	0.0084317
AGK	0.690248	0.000823775	0.00843306
DCTN3	-0.695554	0.000824707	0.00843523
CCAR1	0.934675	0.000827221	0.00844723
RPL17	-1.3103	0.000827324	0.00844723
ARL2BP	-1.05331	0.000830046	0.00846308
RBMX	0.721847	0.000831406	0.00846308
ATP5F1E	-0.99993	0.000832067	0.00846308
ELL2	0.931678	0.000832212	0.00846308
KXD1	-0.782766	0.000832493	0.00846308
NUP54	0.839902	0.00083433	0.00847439
AGPS	0.773485	0.000839109	0.00851553
FBXO32	1.27023	0.000840877	0.00852608
PRMT2	-0.922923	0.000850275	0.00861389
CAMTA1	-1.26347	0.000851009	0.00861389
ARFIP1	0.805084	0.000851837	0.00861482
ZNF799	1.31046	0.000853896	0.00862818
RNF138	1.0411	0.0008579	0.00866116
SLC35E2B	-0.726083	0.000860563	0.00868056
CD109	0.611438	0.000861827	0.00868582
KRT18P27	0.875379	0.000863672	0.00869693
CHCHD7	-0.870184	0.000866272	0.00871187
HMGB1P37	1.01922	0.000866645	0.00871187
STXBP4	0.848478	0.00086832	0.0087152
PDCL3P4	0.967727	0.000868466	0.0087152
NCK2	-1.17439	0.000869909	0.00872219
BABAM1	-0.817143	0.000872536	0.00874077
BCLAF1P1	1.4755	0.000873547	0.00874077
RPS2P17	-1.47578	0.000874002	0.00874077
BOLA1	-0.865146	0.000877686	0.00877011
PSPC1P1	1.27118	0.000881603	0.00880174
CARHSP1	-0.643025	0.000886133	0.00883942
SLC25A43	-1.42486	0.000887895	0.00884374
CLPX	0.835935	0.000888078	0.00884374
RBM39P1	1.349	0.000891734	0.00887261
MED17	0.697791	0.000893576	0.00888338
MFSD8	0.815453	0.000900758	0.00894407
NDE1	-1.06377	0.00090121	0.00894407
FMNL2	0.696281	0.000903062	0.00895486
ZNF823	1.33145	0.000906636	0.00898269
CBL	-0.884294	0.000911261	0.00902086
RAF1	-0.831593	0.000912362	0.00902413
RPS16	-0.727175	0.000913851	0.00903122
GPX1	-0.775705	0.000915571	0.00903397
C11orf54	0.93422	0.000915673	0.00903397
PGP	-1.05202	0.000917536	0.00904473
RBM12B	0.928548	0.00092168	0.00907792
LOC102723722	-2.21799	0.000923692	0.00909009
FOXN2	0.799449	0.000927673	0.0091216
BAG1	-1.31468	0.000929679	0.00912624
KMT2C	-0.816096	0.000929705	0.00912624
ZNF32	-0.900379	0.000931711	0.00913827
CDK16	-1.24105	0.000933578	0.00914891
TIGD2	1.86034	0.000935185	0.00915698
RPL41	-0.755709	0.000937938	0.00917627
KRT10	-1.12293	0.000939391	0.0091828
BRIX1	0.920211	0.000940638	0.00918732
FIS1	-0.931115	0.000944735	0.00921964
RPS26P3	-0.712281	0.000946475	0.00922892
RPS6KB2	-1.34439	0.000947752	0.00923368
RPP21	-1.09255	0.000948913	0.0092373
RPS26P58	-0.727362	0.000951913	0.0092588
LITAF	-0.912748	0.00095536	0.00928461
BORCS5	-0.980319	0.000957713	0.00929359
THUMPD3	0.888489	0.000957873	0.00929359
CDKN2C	-1.03678	0.000959799	0.00930457
USP1	0.691203	0.000961146	0.00930991
HSPA4L	0.872481	0.000963566	0.00932285
PPP2R5C	0.816284	0.000964324	0.00932285
RPS26P25	-0.679315	0.000964872	0.00932285
SNHG32	-0.754136	0.000967661	0.00934208
LOC729998	0.681539	0.000971354	0.00937001
NUP37	0.739742	0.00097288	0.00937699
ADH5	0.935939	0.000975895	0.00939831
RWDD3	1.50079	0.000979835	0.00942849
SLC4A1APP1	0.928255	0.000984471	0.00946532
WDR45B	-0.911456	0.000985584	0.00946825
ROMO1	-0.83555	0.000986665	0.00947085
LIG4	1.11936	0.000994368	0.00952947
CHORDC1P5	1.28299	0.000994401	0.00952947
SERBP1	0.58948	0.000996165	0.00953857
AHCTF1	0.83034	0.00099861	0.00955416
RBPMS2	-0.863729	0.00100568	0.00961396
ZNF672	-1.03609	0.00101006	0.00964008
FAM207A	-1.5511	0.00101261	0.00965656
MECP2	-0.68231	0.00101426	0.00966437
BTF3P3	-1.02736	0.00101628	0.00967576
DIAPH2	0.72187	0.00101741	0.0096786
RBFA	-0.746715	0.00102155	0.00971009
CEP290	1.10212	0.00102363	0.00972188
WTIP	-0.898318	0.00102445	0.00972188
HSP90B2P	1.03713	0.00103175	0.00978319
BET1L	-1.0141	0.00103422	0.0097987
TXNL4B	-1.0519	0.00103908	0.00983
RNF126	-1.63286	0.00104057	0.00983
DYNC1I2P1	0.816348	0.00104124	0.00983
ZNF75A	1.22654	0.00104145	0.00983
RPL41P5	-0.797863	0.00104172	0.00983
RPS20P26	-1.10836	0.00104545	0.00985726
PTPMT1	-0.742733	0.00104674	0.00986145
RPS26P32	-0.868454	0.00104974	0.00988172
CIAO2B	-0.724675	0.00105126	0.00988232
IK	1.09515	0.00105149	0.00988232
RPS26P39	-0.777416	0.00105332	0.00989155
SLC39A9	-0.639861	0.00105431	0.00989294
ODAD4	1.60696	0.0010586	0.00992522
PTPN12	0.902951	0.00106882	0.0100084
LOC100996709	0.783	0.00106918	0.0100084
RBAK	0.98825	0.00107004	0.0100084
CENPBD1	-0.682551	0.00107372	0.0100349
PSMD4	0.715578	0.00107529	0.0100415
SLC41A1	-0.965158	0.00107715	0.0100428
ATXN3	0.978222	0.00108124	0.0100649
NME4	-0.683416	0.00108388	0.0100815
LOC653303	-1.24466	0.00108978	0.0101203
IPO5	0.698693	0.00109279	0.0101401
FAAP24	-0.914893	0.001096	0.0101534
TESK1	-1.3867	0.00109682	0.0101534
SSR1	0.586833	0.00110988	0.0102662
UMPS	0.891593	0.00111302	0.0102871
THAP9-AS1	0.893083	0.00111538	0.0103007
DYNLL1P1	-1.01965	0.00111904	0.0103264
PXMP2	-1.54944	0.00112179	0.0103436
TIMM21	0.755778	0.00112751	0.0103882
RASEF	0.862666	0.00114132	0.0105071
OCLNP1	1.32711	0.00114285	0.010513
CCNH	0.697907	0.00114803	0.0105524
TEX10	0.700419	0.00115212	0.0105816
CENPO	-0.68502	0.00115544	0.0106037
KIF23	0.804294	0.00115634	0.0106037
HAUS1	0.653718	0.001159	0.0106198
ZFP1	1.173	0.00116052	0.0106254
CCDC125	1.28453	0.00116392	0.0106482
TP73-AS1	-0.970372	0.00116483	0.0106482
BRD1	-0.90734	0.00116699	0.0106524
RPS27P6	-1.27999	0.00116782	0.0106524
GMPS	0.620482	0.00116874	0.0106524
ELOB	-0.890804	0.00116918	0.0106524
DUS4L	1.15383	0.00116984	0.0106524
FBXO5	0.735515	0.00117737	0.0107126
ARRDC3	1.11198	0.00118241	0.0107501
EXOC6	0.696615	0.00119244	0.0108286
NDUFA7	-0.651551	0.00119311	0.0108286
MTCH2	-0.555375	0.00119382	0.0108286
IP6K1	-0.900083	0.00120215	0.0108873
UTP18	0.62404	0.00120884	0.0109317
MTIF2	0.785793	0.00120893	0.0109317
SMC4	0.702344	0.00121037	0.0109363
AKIRIN1	-0.784475	0.00121177	0.0109405
ANXA2P2	0.899163	0.00121421	0.0109541
VMA21	-0.63183	0.00122275	0.0110226
TMTC3	0.791832	0.00122416	0.0110269
VIRMA	0.902126	0.00123575	0.0111215
NDC1	0.569931	0.00123656	0.0111215
CDKN2AIPNL	-0.724229	0.00123824	0.011128
PTPRJ	-0.644264	0.00124031	0.011138
BCAT1	0.639678	0.0012444	0.0111662
TVP23C	0.693004	0.00124811	0.0111909
ANTXR2	0.695907	0.00125069	0.0112055
ZFAND1	0.917431	0.00125786	0.0112611
ND5	-0.922471	0.00126156	0.0112773
SNRNP35	0.888716	0.0012616	0.0112773
RALGPS2	1.42954	0.00127025	0.0113459
ROCK1	0.732974	0.00127534	0.0113827
ALG11	0.899098	0.00127677	0.0113868
DCAF7	-0.631453	0.00128096	0.0114154
NEPRO	0.920982	0.00128764	0.0114663
SLCO1B3	1.14973	0.0012917	0.0114936
DCUN1D2	-0.986707	0.00129819	0.0115426
PPP4R3A	0.771053	0.0012994	0.0115443
PTPN1	-0.781122	0.00130035	0.0115443
PEDS1	-0.72943	0.00130134	0.0115443
BIRC3	0.982534	0.00130361	0.0115557
SOD1	-0.544106	0.00130672	0.0115745
PPCDC	-0.722279	0.00131585	0.0116466
FKBP1C	-0.696099	0.00132451	0.0117143
RPS27P19	-1.32683	0.00132943	0.0117444
FAT1	-0.718553	0.00132991	0.0117444
KIF2A	1.00716	0.0013346	0.0117769
C18orf54	1.09987	0.00133684	0.0117878
RRAD	1.44099	0.00134529	0.0118533
MKNK2	-0.987018	0.00134783	0.0118668
INTS6L	1.74106	0.00135335	0.0118968
RNGTT	0.914403	0.00135405	0.0118968
ZDHHC16	-0.874137	0.00135429	0.0118968
PNPT1	0.790718	0.00135591	0.0119021
FAM120AOS	-0.885506	0.00135908	0.011921
RPS26P8	-0.659719	0.00137489	0.0120507
CPSF4	-0.814546	0.00137629	0.0120539
RIOX2	0.5875	0.00137863	0.0120654
RPL39P15	-1.05305	0.00138663	0.0121263
ALKBH4	-0.99816	0.00138799	0.0121291
ZNF766	1.21114	0.00138996	0.0121373
SLC25A44	-0.68327	0.00139148	0.0121413
ZFP14	1.7595	0.0013925	0.0121413
CFAP20	-0.614662	0.00139644	0.0121666
MAF1	-0.74359	0.00141136	0.0122875
RPS27	-0.83515	0.00141583	0.0123164
PRKRA	-0.851156	0.00141679	0.0123164
RPS10	-0.767522	0.00142008	0.0123359
ATP13A3	0.664622	0.00142203	0.0123436
IFT22	-0.759945	0.00142872	0.0123879
KIF1B	-0.57162	0.00142925	0.0123879
CDK7P1	1.10001	0.00143813	0.0124391
MIS18BP1	0.881164	0.00143834	0.0124391
NAP1L1P1	1.36493	0.00144005	0.0124446
RAD17	0.782199	0.00144203	0.0124525
TENM3	-0.934305	0.00145069	0.0125095
DHX15	0.778906	0.00145077	0.0125095
PARPBP	0.873416	0.0014569	0.0125514
ZFAS1	-0.698449	0.00145777	0.0125514
RPS26P11	-0.962087	0.00145926	0.012555
SRSF6P2	-0.858936	0.00146481	0.0125935
MAP2K5	-1.30565	0.00146791	0.0126109
SNHG30	-0.784757	0.00146994	0.0126128
CSRNP2	-0.913031	0.00147029	0.0126128
MALSU1	-0.777748	0.00147178	0.0126163
HELLS	0.616169	0.00147911	0.0126631
LOC729973	-0.886209	0.0014794	0.0126631
RPS26P15	-0.753504	0.00149116	0.0127527
TROAP	-0.812796	0.00149204	0.0127527
C12orf60	1.30066	0.00149473	0.0127663
RPRD2	-0.831825	0.00149743	0.01278
RPL12P12	-0.653766	0.0014987	0.0127816
ZNF638	0.89178	0.00150429	0.0128199
MAPKAPK5-AS1	-0.77301	0.00150742	0.0128372
RPL12P14	-0.917451	0.00151093	0.0128578
SLC25A24	0.831547	0.00151816	0.012901
JAM3	-1.11537	0.00151841	0.012901
CCNI	-0.806514	0.00151932	0.012901
RIN2	0.994581	0.00153657	0.013038
GFM2	0.848846	0.00154898	0.0131329
MRPS15	-0.681249	0.00155278	0.0131469
LRRC8C	0.786273	0.001555	0.0131563
PPIAP26	-1.20947	0.00155708	0.0131573
METAP1D	-1.07127	0.00155737	0.0131573
ZNF33B	1.07274	0.00155981	0.0131675
BCL7A	-1.07193	0.00156175	0.0131675
POP7	-0.724473	0.00156196	0.0131675
WDR5	-1.0685	0.00156821	0.0132064
CHCHD2P2	-0.644017	0.00157026	0.0132064
SLC25A5P7	-1.31776	0.00157098	0.0132064
ADGRG6	0.692091	0.00157109	0.0132064
PRELID1P1	-0.850233	0.00157282	0.0132115
MYL6B	-1.12719	0.00157735	0.01324
COG5	0.904745	0.00158252	0.013269
DCLRE1B	-0.837061	0.00158307	0.013269
MICAL3	-1.14251	0.00158428	0.0132697
MTND6P4	-1.33628	0.00159297	0.0133157
MRPL39	0.673088	0.0015932	0.0133157
MED27	-0.702175	0.00159708	0.0133387
RFLNB	-0.890246	0.00160049	0.0133576
POLR2F	-0.805052	0.00160286	0.0133678
RPL37P23	-0.925518	0.00160583	0.0133817
CLDN1	0.717072	0.00160787	0.0133817
ASXL1	-0.576745	0.00160795	0.0133817
RBM12	0.607843	0.00161083	0.0133866
ROGDI	-0.866203	0.00161084	0.0133866
MTBP	1.67727	0.00161476	0.0134098
BTF3	-0.507796	0.00161738	0.013422
SPINDOC	-1.34755	0.00163198	0.0135335
LRRC28	-1.10949	0.00163777	0.0135719
H1-2	-0.870481	0.0016432	0.0136073
SAT2	-0.705398	0.00165035	0.0136531
FKBP1B	-1.17168	0.00165107	0.0136531
GSPT2	0.816125	0.00165622	0.0136847
TRMT13	0.93445	0.00165722	0.0136847
SNRPF	-0.702338	0.00166349	0.0137251
PHLDB2	1.24324	0.00166469	0.0137251
DEK	0.579992	0.00166564	0.0137251
SMN2	0.72878	0.001671	0.0137596
H1-4	-1.29746	0.00167626	0.0137819
TLE5	-1.44235	0.00167674	0.0137819
TVP23CP2	1.26249	0.00167724	0.0137819
MRPL50	1.02131	0.00168533	0.0138386
LINC01184	-0.908253	0.00168786	0.0138497
RBMXL1	0.596141	0.00169022	0.0138593
MORF4L1P1	0.804978	0.00170303	0.0139546
HMGB1P40	0.971096	0.00172143	0.0140857
TMEM87A	0.715561	0.00174632	0.0142793
WHAMM	-1.33771	0.00175202	0.0143159
IPO8	0.75197	0.00175389	0.0143212
CXADR	0.747136	0.00176193	0.0143768
AVL9	-0.57492	0.00176688	0.0144072
RPS26P7	-0.727693	0.00176979	0.0144085
DNAJB6P1	0.719702	0.00177194	0.0144085
PNPLA8	0.865462	0.00177217	0.0144085
ZNF281	0.678183	0.00177244	0.0144085
PGAM4	-0.54933	0.00177347	0.0144085
CHMP5	0.779637	0.00177443	0.0144085
ZBTB38	0.682146	0.00177611	0.0144121
FAM214A	1.30875	0.00178407	0.0144667
CCDC77	1.29405	0.00179444	0.0145362
NBEAP5	-1.03714	0.00179512	0.0145362
TRIO	-0.540044	0.00179639	0.0145363
CEP83	0.939882	0.00180192	0.0145711
UROS	-0.913918	0.00180499	0.0145748
RAD21	0.713275	0.00180542	0.0145748
GTF2A2	-0.673073	0.00180613	0.0145748
SLC25A4	-0.733651	0.00181459	0.0146331
BRI3	-0.87768	0.00182316	0.0146884
HMGN5	1.30727	0.00182397	0.0146884
CBX3	0.7306	0.00182729	0.0147051
ENTR1	-0.835238	0.00182968	0.0147141
S100A16	-0.710506	0.0018326	0.0147275
MAGEA12	0.678725	0.00184454	0.014805
LOC100127965	1.23728	0.00184602	0.014805
SERF1B	-0.974205	0.00184604	0.014805
CD44	0.50555	0.00184739	0.0148057
SNAP47	-0.629162	0.00185143	0.0148276
SNHG1	-0.727956	0.00185336	0.0148276
DESI1	-0.707608	0.00185554	0.0148276
RSL1D1	0.88382	0.00185558	0.0148276
SUZ12	0.67015	0.00185646	0.0148276
EMB	0.615947	0.00186331	0.0148712
RPS27P4	-0.856104	0.00186446	0.0148712
LCORL	0.938747	0.00186635	0.0148761
HEBP1	-0.846852	0.0018706	0.0148999
MMAB	-0.643797	0.00187216	0.0149022
RPL18	-0.707992	0.00188308	0.0149789
AGAP1	-0.996595	0.00189241	0.0150334
RPS29	-0.745084	0.0018925	0.0150334
POGLUT1	0.616244	0.00190163	0.0150957
LINC01128	-0.906424	0.0019064	0.01512
PFN2	-0.508065	0.00190728	0.01512
MYO5C	1.22342	0.00190991	0.0151306
TMEM87B	0.741138	0.00192513	0.0152408
THOC2	0.840816	0.00192896	0.0152608
SSNA1	-0.571386	0.00193494	0.0152969
SLC35G2	0.633307	0.00193613	0.0152969
FKBP3	0.712138	0.00195271	0.0154175
ITGB3BP	1.07177	0.00195686	0.0154398
TAF7	0.751239	0.00196201	0.01547
PLRG1	0.855572	0.00196791	0.0155061
WDR36	0.645309	0.00197648	0.0155358
NOLC1	0.71885	0.00197688	0.0155358
SSBL2P	1.03634	0.00197769	0.0155358
DDX47	0.835994	0.0019777	0.0155358
POC5	0.87327	0.00197832	0.0155358
BUB1B	0.643368	0.00199461	0.0156509
MAPKAPK2	-1.07979	0.00199636	0.0156509
FOXM1	-0.861904	0.00199699	0.0156509
GEMIN2	0.780778	0.00200032	0.0156665
ERP44	0.847497	0.0020035	0.0156809
OCIAD1	0.60751	0.00200724	0.0156996
ZNF330	0.795448	0.00201257	0.0157308
GAL	-1.8339	0.00201468	0.0157368
DCAF13P1	0.972821	0.00202066	0.015773
CSNK1A1	0.538363	0.00202277	0.015779
MSANTD4	0.713874	0.00202437	0.0157809
LOC105379555	1.28282	0.00203755	0.0158668
RPS16P7	-0.814681	0.0020381	0.0158668
RPL41P7	-0.929308	0.00204038	0.015874
GNG5	-0.619612	0.00204417	0.0158929
FAM174C	-0.759226	0.00204639	0.0158996
CPD	0.699061	0.00206002	0.0159949
TAF9B	0.877556	0.00206561	0.0160277
ALG6	0.653124	0.00208024	0.0161305
RETREG3	-0.925835	0.00208888	0.0161867
TUT7	0.892104	0.00210075	0.0162679
DHX32	0.721865	0.00210261	0.0162716
CYREN	-0.645441	0.00210546	0.0162829
EIF3K	-0.555898	0.0021086	0.0162964
MIOS	0.648423	0.00211809	0.016359
UTP11	0.700793	0.00212857	0.016429
C9orf72	1.42832	0.0021435	0.0165333
NT5C3AP1	0.922458	0.00214569	0.0165393
EIF5B	0.701373	0.00215105	0.0165698
AGL	0.603272	0.00215465	0.0165762
B2M	0.859086	0.00215472	0.0165762
PSMD14	0.645391	0.0021578	0.016589
B4GALT2	-1.12541	0.00216211	0.0166112
PPARD	-1.31447	0.00216505	0.0166123
PALS1	0.642515	0.00216509	0.0166123
DAAM1	0.843266	0.00217721	0.0166944
RPS29P18	-1.25871	0.00218385	0.0167296
ZNF165	1.39093	0.00218467	0.0167296
ITGBL1	1.28681	0.00218677	0.0167347
SFPQ	0.598907	0.00219199	0.0167543
ZNF267	0.71304	0.00219219	0.0167543
SNAP29	-1.26024	0.0022072	0.0168519
ASF1B	-0.85611	0.00220784	0.0168519
FANCI	0.809709	0.00221108	0.0168656
WDR35	1.09715	0.00221826	0.0169035
PPIAP43	-0.797562	0.00221943	0.0169035
PPP4R2	0.761325	0.00222095	0.0169035
ZNF569	0.786394	0.00222188	0.0169035
CWF19L2	1.25381	0.00222327	0.0169035
EEA1	0.803416	0.00222521	0.0169072
TBC1D17	-0.965046	0.0022347	0.0169683
SEMA3E	0.869448	0.00223955	0.0169941
ZNF460	-0.808454	0.0022419	0.0170009
AIG1	-0.90539	0.00224817	0.0170279
GTF2A1	0.771429	0.00225158	0.0170279
TXNDC17	-0.706762	0.00225345	0.0170279
FAM111A	0.638615	0.00225429	0.0170279
ZNF490	-1.08807	0.00225452	0.0170279
NCL	0.844315	0.00225464	0.0170279
CRBN	0.860854	0.00225564	0.0170279
POLDIP2	-0.679514	0.00225752	0.0170311
NSUN3	0.821653	0.00225996	0.0170342
CMTM3	-0.802507	0.00226085	0.0170342
PRSS3	-0.699679	0.00226317	0.0170381
CCPG1	0.941433	0.00226427	0.0170381
PPP2R2A	0.834417	0.00226574	0.0170382
ZSCAN26	1.13799	0.00226955	0.0170558
CCDC85B	-1.12149	0.00227466	0.0170833
CLINT1	0.784755	0.00228095	0.0171196
PNO1	0.537599	0.00228596	0.0171462
GABPAP	1.02342	0.00228774	0.0171485
CCDC9B	0.982732	0.00229121	0.0171635
ARMC7	-0.94771	0.00229439	0.0171764
STK3	0.840638	0.00229879	0.0171983
MAN2A1	0.664676	0.00230189	0.0172105
TAF9	0.617621	0.00230789	0.0172443
LINC00888	-0.945636	0.00231335	0.0172741
SERBP1P1	0.557773	0.00231824	0.0172996
CRTC2	-1.2036	0.00232023	0.0173034
LINC01116	-0.915235	0.00232815	0.0173514
SHFL	-1.36777	0.00233907	0.0174217
QDPR	-0.92493	0.00234578	0.0174387
CDC42BPB	-1.51454	0.00234616	0.0174387
RSL24D1	0.85593	0.00234666	0.0174387
DYNLL1	-0.690182	0.00234771	0.0174387
ORMDL3	-0.867125	0.0023488	0.0174387
NAV3	1.522	0.00235895	0.0175029
RPS26P6	-0.625625	0.00237387	0.0176024
LINC00857	-0.933148	0.00238024	0.0176385
PRPF38B	0.88952	0.00238559	0.017667
NCOA6	-0.758158	0.00239197	0.0176928
PLA2G12A	-0.927316	0.00239242	0.0176928
FBRS	-0.772574	0.00239361	0.0176928
NGDN	0.89844	0.00239824	0.0177158
RPL15P2	-0.876587	0.00240148	0.0177285
CENPV	-1.17048	0.00241078	0.017786
UPRT	0.952148	0.00241389	0.0177977
SZRD1	-0.885366	0.00242855	0.0178913
HMGN1P3	0.898621	0.00243046	0.0178913
RPS17P16	-0.758789	0.00243117	0.0178913
FCF1	0.783535	0.00243764	0.0179276
QTRT2	0.86041	0.00244109	0.0179417
B4GALT4	0.728258	0.00244507	0.0179566
PGGT1B	0.992432	0.00244687	0.0179566
LOC653631	0.964456	0.00244772	0.0179566
EIF1	-0.52606	0.00245149	0.0179574
FBXO9	-0.973511	0.00245187	0.0179574
ZC2HC1A	0.992301	0.00245243	0.0179574
NDST2	-0.633587	0.00245536	0.0179676
DPM1	0.615251	0.0024577	0.0179735
NT5C3B	-0.609255	0.00246388	0.0180074
RPS10P28	-0.926907	0.00246574	0.0180098
KRT8P7	0.896602	0.00247512	0.018067
MIEN1	-0.639428	0.00248223	0.0181076
DNAJC3	0.687448	0.00248608	0.0181244
AGO2	-0.627977	0.00249042	0.0181447
LTO1	-1.07839	0.00250473	0.0182376
GS1-124K5.11	-0.693181	0.00250759	0.018245
NDUFS1	0.803652	0.00250887	0.018245
HDGF	-0.663032	0.00251402	0.0182712
CERK	-1.0468	0.00251646	0.0182741
RPL7AP20	-0.833107	0.00251755	0.0182741
SLC8A1	0.750817	0.0025392	0.0184125
MTO1	0.953713	0.00253977	0.0184125
POLR2J3	-0.81613	0.00254745	0.0184568
DISP1	-1.00671	0.00254972	0.018461
HARBI1	-0.930508	0.00255118	0.018461
MRPL23	-1.11792	0.00255385	0.0184689
ADAR	-1.18906	0.00255682	0.0184699
PTMAP5	-0.480326	0.00255715	0.0184699
FRA10AC1	0.869934	0.00256714	0.0185306
EXTL2	0.911741	0.00257112	0.0185479
ZNRF1	-1.0288	0.00257503	0.0185646
NBDY	-0.62755	0.00257975	0.0185873
AP3M2	0.906133	0.00258498	0.0186048
GUSBP1	-0.997002	0.00258537	0.0186048
TRIP4	0.862516	0.00259036	0.018623
PPIAP16	-0.923891	0.00259265	0.018623
HNRNPDL	0.747904	0.00259267	0.018623
FGFR1	-0.861776	0.00260448	0.0186963
SPTAN1	-0.979356	0.00260663	0.0186981
UXT	-0.677989	0.00260792	0.0186981
UGDH	0.794287	0.00261752	0.0187531
CZIB	-0.510675	0.0026188	0.0187531
HBP1	1.17875	0.0026205	0.0187538
MT1E	-0.651146	0.00263018	0.0188116
RBM7	0.78743	0.00263681	0.0188475
EPRS1	0.721675	0.00264497	0.0188943
PRUNE1	-0.959972	0.00264751	0.0189008
ZMYM6	1.15639	0.00264955	0.0189039
NUAK1	-0.766618	0.00265354	0.0189209
NUTF2	-0.648755	0.00266003	0.0189556
ABHD10	0.660574	0.00267134	0.0190246
NGLY1	0.899424	0.00267619	0.0190475
DUSP14	-0.567408	0.00268279	0.0190829
TOP1	0.555411	0.0026896	0.0191097
IDH1	0.92459	0.00268983	0.0191097
DCAF5	-0.750191	0.00269279	0.0191191
ASAH1	0.849689	0.00269953	0.0191402
NCOA4	0.718006	0.00270067	0.0191402
POLR3H	-0.853291	0.00270924	0.0191839
EXOC5	0.751361	0.00271174	0.0191839
TTPAL	-0.615464	0.00271175	0.0191839
PCNX4	0.63668	0.00271517	0.0191849
RPS26P47	-0.67562	0.00271713	0.0191872
SLC39A6	0.690812	0.00272196	0.0192097
RPS26	-0.944389	0.00272983	0.0192536
GLIPR1	1.17421	0.00273917	0.0192968
CPTP	-1.10647	0.00273925	0.0192968
SENP6	0.817584	0.00274153	0.0193012
SUGT1	0.574588	0.00274404	0.0193073
HRH1	0.843693	0.00275837	0.0193904
DTL	0.74754	0.00275917	0.0193904
RPS16P1	-0.785578	0.002763	0.0194057
UNC119	-1.06478	0.00276558	0.0194121
API5P1	1.12964	0.00277259	0.0194497
RRS1	0.679199	0.00278285	0.01951
CCT6P2	0.878449	0.00279308	0.01957
FAM133B	0.780517	0.00280333	0.01963
SEL1L	0.733947	0.00280898	0.0196578
MFAP2	0.971316	0.00281594	0.0196855
MFN1	0.922123	0.0028163	0.0196855
SNX12	-0.634843	0.00282926	0.0197643
DDX56	0.618938	0.00283206	0.0197721
PDS5B	0.847326	0.00286015	0.0199444
CDC23	0.766108	0.00286688	0.0199794
RPS27P8	-0.791601	0.00287503	0.0200133
MARCKSL1	-0.663289	0.00287644	0.0200133
HADH	-0.632898	0.00287688	0.0200133
POLR1D	-0.616334	0.00288517	0.0200591
RPS20P14	-0.820666	0.00289227	0.0200965
TXNRD1	0.638646	0.00289604	0.0201048
SETD5	-0.867418	0.0028969	0.0201048
RPS27P29	-0.805755	0.00289963	0.0201118
PSMD6	0.592081	0.00290491	0.0201306
AEBP2	0.939366	0.00290579	0.0201306
LOC93622	-1.09915	0.00291097	0.0201518
SMG5	-0.908237	0.00291229	0.0201518
NINJ1	-1.08874	0.00295081	0.0203878
EIF4EBP2	-0.851912	0.00295291	0.0203878
ZBED6	-0.914519	0.00295336	0.0203878
MMP16	0.779719	0.00296251	0.0204389
ACVR1	0.705755	0.00297794	0.020527
MAP3K20-AS1	0.972642	0.00297879	0.020527
NAA20	0.583414	0.00298247	0.0205296
UBAP1	-0.662093	0.00298267	0.0205296
PDCL3P5	0.888295	0.00299602	0.0206093
SKIL	0.706945	0.00299896	0.0206174
GMPPA	0.580754	0.00302422	0.0207667
CACNA2D1	0.98186	0.00303554	0.0208266
EHBP1	0.603216	0.00303651	0.0208266
LINC00839	-0.895364	0.00303837	0.0208271
EMC3	0.620668	0.0030414	0.0208358
B4GALT6	0.770718	0.0030714	0.0210289
G3BP1	0.862272	0.00307502	0.0210414
RFC4	0.574679	0.00311948	0.0213244
LOC100190934	1.49469	0.00312109	0.0213244
DDX42	0.64141	0.00312338	0.0213244
POLRMTP1	0.787353	0.00312367	0.0213244
PWP1	0.566117	0.00313197	0.0213602
ST3GAL3	-1.09083	0.00313344	0.0213602
BAZ1A	0.789308	0.00313438	0.0213602
ARMC8	0.833995	0.00314891	0.0214467
CSTF2T	0.772452	0.00315446	0.0214598
ZNF236	-1.11813	0.0031545	0.0214598
PLEKHM2	-1.09344	0.00317312	0.0215653
ASAH2B	0.95173	0.0031744	0.0215653
LGALS8	0.682519	0.00317554	0.0215653
POLR2J4	-1.07237	0.0031806	0.0215831
PNN	1.25516	0.00318555	0.0215831
SFR1	0.870715	0.0031877	0.0215852
LOC100288175	-0.634539	0.00319447	0.0215935
ST3GAL2	-0.894173	0.00319504	0.0215935
ANKMY2	0.846857	0.00319555	0.0215935
MXRA7P1	-0.772808	0.00319631	0.0215935
PUS10	0.954644	0.00320486	0.0216309
GRK2	-1.29777	0.00320554	0.0216309
GFPT1	0.675096	0.003218	0.02169
MEG3	-0.741214	0.00322455	0.0217216
TPP2	0.885487	0.003228	0.0217323
THG1L	0.682853	0.003232	0.0217399
BCL7B	-0.833293	0.00323284	0.0217399
RPS3AP25	-0.962837	0.00323509	0.0217426
ZNF350	1.41963	0.0032393	0.0217584
FTH1P5	-0.652384	0.00324411	0.0217781
GMFB	0.949817	0.00324672	0.0217832
IDH3A	0.78869	0.00325748	0.0218428
TDG	0.680837	0.00326074	0.0218522
NOG	1.3882	0.00326345	0.0218579
ACBD6	-0.809984	0.00326835	0.0218781
RPS27AP12	-0.796777	0.00327374	0.0218845
CLIP2	-0.898374	0.00327408	0.0218845
MTPAP	1.02924	0.00327491	0.0218845
ANKRD33B	-0.85088	0.00328095	0.0219123
LSM12P1	-0.634799	0.00328937	0.021956
ASAH2	1.00826	0.00329388	0.0219736
FLNB	-0.87288	0.00329837	0.021991
PSPHP1	-0.851938	0.00331455	0.0220863
CCNT1	0.84291	0.00331752	0.0220921
LOC102724984	-0.985742	0.00331919	0.0220921
S100A11	-0.589906	0.00332313	0.0221057
LMO4	-0.925397	0.00332578	0.0221108
LSM6	-1.00835	0.0033298	0.0221249
LOC202319	-1.03396	0.00333789	0.0221661
ASH2L	0.731846	0.00334202	0.0221703
ANXA2	0.710953	0.00334367	0.0221703
KCTD3	0.749178	0.00334462	0.0221703
ABCC5	-1.10951	0.00335749	0.0222332
SNRPB2	0.588935	0.00336033	0.0222394
SMYD4	-1.04145	0.00337111	0.0222928
PIH1D2	1.35351	0.00337283	0.0222928
WDR45	-0.493996	0.00337736	0.0222928
LOC102724250	-0.601532	0.00337983	0.0222928
TNK1	-1.1319	0.00338242	0.0222973
CIZ1	-0.806612	0.00339726	0.0223825
EAF2	0.897631	0.00341477	0.0224852
ARL6IP5	0.672145	0.00341977	0.0225055
ALG10B	0.701092	0.00342306	0.0225145
CWC27	1.05464	0.00343181	0.0225593
DUSP22	-0.826863	0.00344087	0.0226062
TNFAIP8	1.18329	0.00344461	0.0226181
LOC285232	1.68623	0.00345353	0.0226607
MPC1	-1.09656	0.00346426	0.0227089
FABP5P2	-0.721386	0.00347037	0.0227362
GSKIP	0.818635	0.00347368	0.0227451
EMSLR	1.45002	0.00348252	0.0227824
TSEN15	-0.640317	0.00348572	0.0227857
PDE4A	-1.19889	0.00349944	0.0228626
GPAT3	0.50073	0.00350451	0.0228699
SURF2	-0.622409	0.00350493	0.0228699
LOC728138	-1.07564	0.00350641	0.0228699
POLR2I	-0.693946	0.00351935	0.0229415
MFSD9	-0.643139	0.00353472	0.0230212
LINC00476	-1.02236	0.0035361	0.0230212
NHP2P1	-0.666802	0.00353748	0.0230212
CD99	-0.705145	0.00354265	0.0230324
INTS6	0.977198	0.00354314	0.0230324
DNAAF10	0.898945	0.0035558	0.0230975
UROD	0.613167	0.0035571	0.0230975
PCDH7	0.863509	0.00357499	0.0232007
BOLA2B	-0.869864	0.00358509	0.0232534
CMC1	-0.701734	0.00358849	0.0232625
RAPGEF1	-0.991749	0.00359412	0.0232828
FTH1	-0.637802	0.00359559	0.0232828
SEMA3F	-1.16605	0.00359995	0.0232968
COQ10B	0.667602	0.00360174	0.0232968
LINC00963	-1.13044	0.00360696	0.0233177
RAB40C	-1.31021	0.00361863	0.0233688
ADH5P4	0.787022	0.00361886	0.0233688
TXNL4A	-0.705224	0.00362128	0.0233699
STAG3L2	-0.682612	0.00362302	0.0233699
CAPZA1P1	1.19424	0.00363731	0.0234491
SHLD2	0.843111	0.00365265	0.0235351
RPL10AP1	-1.29251	0.00366364	0.0235928
PPIAP36	-1.04146	0.00367587	0.0236586
LPAR1	1.01295	0.00367794	0.0236589
ITPRID2	0.592444	0.00370239	0.0238031
SLC25A15	-0.89359	0.00371827	0.0238843
FARSA	0.675283	0.0037191	0.0238843
EMC6	-0.719216	0.00372633	0.0239176
PPIF	-0.548117	0.00373994	0.0239831
COX10	-0.868811	0.00374064	0.0239831
TOMM70	0.580802	0.00374437	0.0239939
CENPBD1P1	-0.875703	0.0037682	0.0241334
CDK7	0.588323	0.00377858	0.0241866
EOLA1	-0.548798	0.00379633	0.0242737
LOC652276	-1.18723	0.00380535	0.0243181
CCT4	0.651442	0.00380752	0.0243187
ANAPC11	-0.745795	0.00381587	0.0243587
DDX10	0.790041	0.00382428	0.0243955
UBE2V2	0.887814	0.00382581	0.0243955
CHCHD1	-0.628334	0.00383213	0.0244225
SNAPIN	-0.564237	0.00385593	0.0245608
PCGF7P	0.752261	0.00385991	0.0245728
HMGN1P38	-0.796464	0.00389118	0.0247385
PAM16	-1.03334	0.00389145	0.0247385
HNRNPF	0.641959	0.00389228	0.0247385
SH3BGRL3	-0.634034	0.00389685	0.0247486
COPS7A	-0.540491	0.00389976	0.0247486
TAF12	-0.536491	0.00390278	0.0247486
BRCC3	0.796412	0.00390379	0.0247486
GMFG	1.39943	0.00390444	0.0247486
KRT18P11	0.74454	0.00391395	0.0247954
KMO	1.8857	0.0039249	0.0248513
BROX	0.934305	0.00393087	0.0248688
HSPD1P5	0.859286	0.00393191	0.0248688
UTP25	0.97893	0.00393569	0.0248793
SCO1	0.582257	0.00394123	0.024896
TRIM68	-0.802659	0.00394259	0.024896
SNF8	-0.74336	0.0039485	0.0249064
ACBD3	0.846721	0.00397527	0.0250479
HSP90AA4P	1.55785	0.00397659	0.0250479
SNAPC1	0.713871	0.00397735	0.0250479
RPS27P21	-0.93899	0.0039865	0.025092
RPS15P7	-0.904862	0.00399247	0.0251086
OST4	-0.57748	0.00399368	0.0251086
NME2P1	-0.730566	0.00399558	0.0251086
KIAA1958	-1.17611	0.00400004	0.0251232
ZNF222	1.08987	0.00400234	0.0251241
ASB1	-0.768582	0.00401402	0.025184
RPL15P5	-0.928593	0.00402302	0.0252145
HAGHL	-0.77805	0.00402485	0.0252145
ITGB5	-0.615992	0.00402536	0.0252145
ARHGAP29	0.666687	0.00404335	0.0253059
TMEM185AP1	-0.775294	0.00404427	0.0253059
TFB2M	0.769329	0.00405198	0.0253406
TATDN1	0.813756	0.00407283	0.0254573
LAMTOR2	-0.591698	0.00407837	0.0254784
THAP7	-0.608402	0.00408427	0.0255016
ROCK1P1	0.795503	0.00408759	0.0255088
WDR82	-0.537659	0.00409156	0.0255199
ATP2C1	0.591236	0.00409441	0.0255241
DEPDC7	1.16242	0.00409725	0.0255282
OARD1	0.615194	0.00410747	0.0255665
GOLGA4	0.744948	0.00410777	0.0255665
MRPL43	-0.532316	0.00411715	0.0255892
LOC101929774	0.95633	0.00411798	0.0255892
DNAJC10	0.607394	0.00412516	0.0256066
SNX11	-0.661429	0.00415163	0.025736
MNAT1	0.629095	0.00415259	0.025736
THNSL2	-1.2211	0.00415922	0.0257634
ZPR1	-0.482861	0.00416162	0.0257646
HSD17B4	0.885462	0.0041669	0.0257837
P2RX4	-0.646927	0.00417396	0.0258
CABIN1	-1.39768	0.00417989	0.0258231
RBMXP2	0.722619	0.00419562	0.0259025
ULK2	-1.09543	0.00419717	0.0259025
CCDC121P1	1.43777	0.00420279	0.0259235
COA5	-0.678786	0.00421597	0.0259893
SDF4	-0.901796	0.00421791	0.0259893
SYT1	0.77084	0.00422695	0.0260314
UBE2J2	-0.575566	0.00422943	0.0260329
TOMM7	-0.610703	0.00423194	0.0260347
AIP	0.700152	0.00423868	0.0260624
VAMP5	-0.704793	0.00424401	0.0260678
TRNT1	0.884354	0.00424843	0.0260812
DCBLD2	0.528524	0.00425649	0.026104
EPHA7	1.40428	0.0042566	0.026104
H4C5	-1.38899	0.00428681	0.0262755
TBC1D7	-0.81181	0.00429079	0.0262861
DNM1L	0.789437	0.00429646	0.0263071
SLC25A10	-0.849254	0.00431204	0.0263887
CPEB1	-1.25298	0.0043198	0.0264223
H3C4	-1.19301	0.00432328	0.0264298
GATAD2A	-0.672555	0.00432785	0.0264439
LOXL1-AS1	1.33972	0.00433191	0.026455
VPS4A	-0.648195	0.00435218	0.0265649
RPL7AP66	-0.617793	0.00437408	0.0266846
RNMT	0.777012	0.00440385	0.0268442
DDX50P2	1.35262	0.00440482	0.0268442
NOTCH2NLC	-0.67575	0.00444528	0.0270625
ERGIC2	0.714563	0.00446737	0.0271829
PNPO	-0.77928	0.004471	0.0271908
STIP1	0.632175	0.00447723	0.0272146
SLC38A6	0.660998	0.00449624	0.0273021
YTHDF3	0.774001	0.0044963	0.0273021
HNRNPA2B1	0.679445	0.00450195	0.0273223
GAR1	0.465978	0.00452061	0.027399
KHNYN	-0.853932	0.00452286	0.027399
ICMT	-0.650049	0.00452357	0.027399
PRNP	0.590611	0.00452938	0.027399
FAAP20	-0.817511	0.00453017	0.027399
RRM2B	0.783018	0.00453287	0.027399
LYSMD3	1.06217	0.00453374	0.027399
HELZ2	-1.10469	0.00453567	0.027399
SURF1	-0.911225	0.00453961	0.0274086
MSANTD2	-1.51855	0.0045465	0.0274361
ST13	0.606964	0.00455876	0.0274818
MBTPS1	-0.975346	0.00456695	0.0275161
ZC3H14	0.835818	0.00456917	0.0275161
BMERB1	-0.749508	0.00457464	0.0275349
CEP57L1	0.668906	0.0045833	0.0275729
PI4K2A	-0.674343	0.00458998	0.0275888
QTRT1	0.723287	0.00459067	0.0275888
BZW1P1	0.654175	0.00460665	0.0276706
ANKRD54	-1.02177	0.0046114	0.0276849
ADK	0.541378	0.00462595	0.0277581
ASB8	-0.834699	0.00462887	0.0277606
ANKRD40	-0.869363	0.00463111	0.0277606
RPS10P26	-0.716563	0.00463591	0.0277751
RINT1	0.836978	0.00466876	0.0279576
FUBP1	0.690717	0.00467756	0.0279901
TASOR	0.684589	0.00467897	0.0279901
NPM1P50	1.18052	0.00469207	0.0280541
R3HCC1	-0.908595	0.00469671	0.0280675
LOC101927789	-0.556725	0.00470594	0.0281027
CCDC66	1.17721	0.00470739	0.0281027
POLR1C	0.659999	0.00471194	0.0281155
WDR43	0.558755	0.00472714	0.0281918
MTCO2P2	-1.31049	0.00474537	0.0282718
HELZ	-0.83083	0.00474539	0.0282718
RNF146	0.745917	0.00475034	0.0282725
ING3	1.00733	0.00476271	0.0283097
CYTOR	-0.585878	0.00476338	0.0283097
GRAMD1C	1.67982	0.00476627	0.0283097
ING1	-0.955807	0.00477059	0.0283181
SNU13	-0.583135	0.00477253	0.0283181
HMG20B	-0.711009	0.00478823	0.0283969
OLA1P1	0.90096	0.00483626	0.0286672
SLC38A4	1.31064	0.00484183	0.0286857
EIF1P5	-1.02925	0.0048456	0.0286935
COA4	-0.60218	0.00485064	0.0287088
CHD1	0.738467	0.00485542	0.0287203
PPIAL4G	-0.603691	0.00485925	0.0287203
SNRNP200	-0.631578	0.00485995	0.0287203
AKAP11	0.639602	0.00486314	0.0287247
TMEM106B	0.483522	0.00487384	0.0287655
EMSY	-0.693481	0.00487496	0.0287655
ZNF143	1.13006	0.00488048	0.0287835
STAM2	0.833651	0.00489213	0.0288273
LOC100421438	0.87945	0.00489282	0.0288273
MCM6	0.720619	0.00489821	0.0288308
DHX40	0.861061	0.00489836	0.0288308
RPS26P28	-0.88432	0.00490611	0.0288619
AGR2	0.709199	0.00493176	0.0289776
NTAQ1	-0.754736	0.00493188	0.0289776
ADIPOR1	-0.616118	0.00493321	0.0289776
GTF3A	-0.600764	0.00493803	0.0289817
PITPNA	-0.662385	0.00493885	0.0289817
CSRNP1	-1.12137	0.00494408	0.0289978
PCBP2	-0.509706	0.00495324	0.0290276
GPR137	-0.900627	0.00495537	0.0290276
SMIM4	-0.952198	0.0049566	0.0290276
AKT2	-0.927051	0.00496455	0.0290597
PINX1	0.648526	0.00497025	0.0290784
PTDSS1	-0.567716	0.00497429	0.0290875
RPL7P6	0.788177	0.00498556	0.0291308
IFIT3	1.30668	0.00498666	0.0291308
NPM1P21	0.689845	0.00501889	0.0292609
TCERG1	0.572833	0.00501895	0.0292609
BTF3P10	-0.641124	0.00502397	0.0292756
BTF3P4	-0.854797	0.00503509	0.0293258
CCT5	0.77681	0.00503904	0.0293342
CANT1	-0.592604	0.00504935	0.0293796
ARF5	-0.543834	0.00505439	0.0293944
KRT8P13	0.843968	0.00507516	0.0295005
BOLA2	-0.922291	0.00508465	0.0295368
LSM12	-0.58808	0.00508646	0.0295368
TARDBPP3	0.692971	0.00510005	0.0295999
LTN1	0.800945	0.00510238	0.0295999
SH3KBP1	0.646368	0.00510576	0.0296048
C17orf58	-1.29865	0.00511679	0.0296459
PPP1R14B	-1.31813	0.00511824	0.0296459
ZNF770	0.621398	0.00512045	0.0296459
PSME2P2	0.824596	0.00514469	0.0297715
FCHO2	0.710919	0.00516619	0.0298811
YTHDF2	0.66586	0.00521163	0.0301291
GIHCG	-0.600196	0.00523092	0.0302197
ATRX	0.697659	0.00523501	0.0302197
COX8A	-0.583396	0.00523505	0.0302197
DNAJC8	0.477627	0.00527762	0.0304354
PPP4C	-0.561495	0.00528438	0.0304594
IFT88	1.26883	0.00531747	0.0306147
RPLP0	-0.620986	0.00532058	0.0306147
ERCC6L	0.769422	0.00532154	0.0306147
SSX2IP	0.599421	0.00532179	0.0306147
LOC780780	0.749207	0.00532784	0.0306344
PTMS	-0.787286	0.00533472	0.0306589
SDC3	-0.958367	0.00534586	0.0307079
LIPG	0.632149	0.00537839	0.0308508
GCHFR	-1.18558	0.00537903	0.0308508
OXR1	1.0058	0.00538129	0.0308508
ISOC2	-0.717908	0.00540609	0.0309778
WDR47	0.870058	0.00541199	0.0309964
HES6	-1.10244	0.00542531	0.0310374
PRPF8	-0.633847	0.00542655	0.0310374
XRCC6	0.652766	0.00543229	0.0310478
MTFR1L	-0.669449	0.00543639	0.0310478
UBE4A	0.502857	0.00543784	0.0310478
SNHG3	-0.814344	0.00543954	0.0310478
SNAR-A2	-1.03893	0.00544539	0.031066
METTL3	0.670358	0.00545099	0.0310829
VWA8	0.941854	0.00548448	0.0312586
TLK1	0.845903	0.00548813	0.0312642
SERTAD2	-0.776026	0.00549467	0.0312862
TMEM38B	0.539361	0.00549823	0.0312912
[truncated: 1,968 more rows]

## Sheet: cercosporamide transcription
identifier	apvEff (fold change)	apvRvmP (pvalue)	apvRvmPAdj (padj)		Transcriptionally regulated genes upon cercosporamide treatment
SPTBN1	-0.918553	7.4584e-05	0.0484838
G0S2	1.25694	2.83971e-05	0.0252356
PRKDC	-0.788635	0.000132706	0.0621118
OSR2	-1.59209	3.01938e-05	0.0252356
HEG1	-1.01718	0.0001327	0.0621118
TOR1AIP2	-0.851337	0.0001441	0.0624485
EDN1	0.821223	0.000340294	0.0987486
TM4SF1	0.843113	0.00072595	0.146454
ARL4C	0.788282	9.23125e-05	0.0540074
CXCL1	2.0136	8.70072e-05	0.0535827
CCDC117	-1.28145	0.000141656	0.0624485
GLG1	-0.892591	0.000584778	0.126713

## Sheet: cercosporamide buffered
identifier	apvEff (fold change)	apvRvmP (pvalue)	apvRvmPAdj (padj)		Buffered genes upon cercosporamide treatment
ARID1B	-2.03922	2.60328e-06	0.0152305
TMEM265	1.79591	1.00089e-05	0.0208285
IQGAP1	-1.2377	2.89534e-05	0.0298645
SIK2	-1.28493	3.04777e-05	0.0298645
STX18	-1.37111	3.87466e-05	0.0298645
TMEM92	1.58248	4.29783e-05	0.0298645
PRKX	-1.45281	4.33891e-05	0.0298645
CATSPER1	1.33806	6.00093e-05	0.0384433
LINC01843	1.21115	6.57095e-05	0.0384433
PHF2	-3.33831	7.52175e-05	0.0419105
PARP4	-1.07872	0.000150591	0.0607609
KIAA0040	2.27384	0.000200131	0.0666234
TMEM209	-0.952859	0.000201206	0.0666234
ELP1	-0.77153	0.000205698	0.0666234
MYEOV	1.12944	0.000324307	0.0807385
SLC22A18AS	1.27536	0.000374828	0.0857421
ZKSCAN1	-1.12523	0.000381043	0.0857421
SYNM	-1.53648	0.000404401	0.0892812
ZNF652	-1.45488	0.000505074	0.0947633
PABPC3	-0.982826	0.00051902	0.0947633
NUP153	-0.957991	0.000526418	0.0947633
OTUB2	1.18306	0.000582663	0.0965912
RTF1	-0.975848	0.000603029	0.0980005
NOTCH2NLR	1.01319	0.000619789	0.0982902
ADGRA3	-1.22385	0.00069947	0.102306
ZNF331	-1.08153	0.000730027	0.103298
ABCA1	2.2719	0.00074156	0.103298
TMEM234	0.782165	0.000799044	0.105948
SYNE2	-1.73476	0.000824853	0.106062
SLF2	-1.10583	0.000860613	0.10828
N4BP1	-1.62509	0.000910048	0.112089
SAA1	2.20874	0.000993383	0.11741
RSRP1	-1.78603	0.00101895	0.117701
S100A3	0.777667	0.00104313	0.117701
ATP6V1H	-0.709582	0.00106187	0.117701
MTRES1	-0.852505	0.00113108	0.120316
C6orf62	-0.691265	0.00117951	0.121446
BRD8	-1.07045	0.00118347	0.121446
BPTF	-1.63154	0.00119359	0.121446
ARHGAP11B	-2.07125	0.0012432	0.124331
YTHDC1	-1.05	0.00129197	0.125887
MALAT1	-1.29212	0.00133112	0.125887
KLHL11	-1.09604	0.00139484	0.127505
PHF21A	-1.22196	0.00142308	0.127505
SAV1	-1.01214	0.00147491	0.127505
ZBTB44	-0.764673	0.00150822	0.127505
ERC1	-1.48376	0.00153158	0.127505
ODF2	-1.09639	0.00155425	0.127505
LAYN	0.709419	0.00155635	0.127505
MEX3C	-1.58807	0.00155914	0.127505
DNTTIP1	0.861556	0.00157632	0.127505
IL32	0.732222	0.00165687	0.130541
URB1-AS1	1.50175	0.00166432	0.130541
RPL39	0.98607	0.00169238	0.130541
NOTCH2NLA	0.803017	0.00171116	0.130541
APOBEC3F	0.785385	0.00171317	0.130541
FMC1	0.70479	0.00175156	0.130541
PALLD	-2.12005	0.00178382	0.131273
FAM72B	-0.847093	0.00181629	0.131487
RPL39P3	0.985533	0.00186401	0.131487
RRP7BP	0.681933	0.00187263	0.131487
ZFYVE9	-1.7669	0.00191897	0.132082
LRP6	-1.24636	0.00195217	0.133581
ZNF555	-1.57088	0.00197222	0.134168
GOLGA1	-1.14733	0.00199388	0.134275
CNTRL	-1.53828	0.00202363	0.134537
ZNF8-DT	0.994961	0.00205428	0.135335
TMCC1-DT	0.937321	0.00205877	0.135335
XPC	-0.954051	0.00212886	0.137314
RMI1	-1.22834	0.0021945	0.137314
FAM27B	0.805773	0.00227189	0.13918
S100A2	0.85463	0.00229867	0.140087
ZNF562	-0.826462	0.00256821	0.147912
ADORA2B	0.728581	0.0025716	0.147912
