# Supplementary material for: MNK2 deficiency potentiates β-cell regeneration via translational regulation
Source: Nat Chem Biol. 2022 Jun 13;18(9):942–53. doi: 10.1038/s41589-022-01047-x (PMC7613404; doi:10.1038/s41589-022-01047-x)
Supplement: Supplementary file 4 — Anota2seq results for CID661578 versus DMSO. [file 41589_2022_1047_MOESM4_ESM.xlsx]

## Sheet: CID translationally regulated
identifier	apvEff (fold change)	apvRvmP (pvalue)	apvRvmPAdj (padj)		Translationally regulated genes upon CID661578 treatment
COX3	-2.85793	3.49898e-12	3.45514e-08
CYTB	-2.9694	5.90572e-12	3.45514e-08
ATP6	-2.59619	2.7995e-10	1.0919e-06
COX1	-2.60434	4.65767e-10	1.17709e-06
MTCO1P12	-2.56409	5.02987e-10	1.17709e-06
ND5	-2.67956	1.22931e-09	2.16182e-06
MTATP6P1	-2.58757	1.29329e-09	2.16182e-06
ND6	-2.83794	2.14669e-09	3.1398e-06
MTCO3P12	-2.85936	4.76196e-09	6.19108e-06
COX2	-2.41885	5.58032e-09	6.52953e-06
MTCO1P40	-2.74976	1.41047e-08	1.50035e-05
MTCO2P12	-2.6199	1.61627e-08	1.576e-05
MTND1P23	-1.81139	2.72324e-07	0.000244527
ATP8	-2.31488	2.92571e-07	0.000244527
CSGALNACT2	1.48868	3.62815e-07	0.000280915
ND2	-2.0317	3.84124e-07	0.000280915
ND3	-3.98213	6.11592e-07	0.000420955
MTCO2P2	-2.9774	1.11499e-06	0.000700931
TRNS1	-3.68453	1.14307e-06	0.000700931
ND4	-1.57324	1.19807e-06	0.000700931
MTND6P4	-2.61256	1.74522e-06	0.000972422
MTND2P28	-1.91235	3.06315e-06	0.00162918
MIR12136	-3.73264	5.37196e-06	0.00268266
ND1	-1.54357	5.61261e-06	0.00268266
MTCO1P2	-4.01289	6.34023e-06	0.00278948
AK4	1.78552	6.43671e-06	0.00278948
TRNN	-3.98907	6.81062e-06	0.00284611
HK2	1.61281	7.68345e-06	0.00310014
MAP3K20-AS1	1.78876	9.88885e-06	0.00382909
CXCL8	3.03423	1.01446e-05	0.00382909
FTH1P2	-1.25121	1.24995e-05	0.00457051
AK4P1	1.24846	1.32301e-05	0.00469107
KDM3A	1.58094	2.07707e-05	0.00714818
ENPP4	1.08954	2.44462e-05	0.00817272
FTH1	-1.08698	2.59345e-05	0.00842944
ND4L	-1.90853	2.7439e-05	0.00844905
INSIG2	1.52812	3.01363e-05	0.00904165
CD69	1.56869	3.18701e-05	0.00932282
TRNA	-5.29971	3.87228e-05	0.0110511
TRNY	-3.2246	4.99749e-05	0.0139228
ARL13B	0.718085	5.47146e-05	0.0148887
CASP3	1.2206	6.28649e-05	0.0167178
ZNF292	1.18457	6.85601e-05	0.0178272
GLMN	1.02214	8.9481e-05	0.022277
FTH1P5	-0.995247	9.30144e-05	0.0226742
FRMD6	0.793348	0.00010545	0.025181
FOXL1	1.57983	0.000109516	0.025629
CCNT2	1.04904	0.00011769	0.0270019
CLGN	1.1551	0.000120129	0.0270313
CHD8	-0.817263	0.000135497	0.029734
USP15	1.22007	0.000139763	0.029734
HSPA13	0.945285	0.000144403	0.0297578
TRUB1	0.958593	0.000144962	0.0297578
FTH1P23	-1.21014	0.000153435	0.0304713
CNIH3	1.14473	0.000153646	0.0304713
CBWD1	0.878752	0.000160644	0.0313283
RSL24D1	1.18183	0.000170637	0.0327315
IBTK	0.957481	0.000174384	0.0329107
TRNM	-1.47288	0.000194245	0.0355135
SLC30A1	0.971452	0.000198173	0.0356743
GARS1-DT	1.43576	0.000223353	0.0376317
HSD17B12	0.793765	0.00022343	0.0376317
VAMP4	0.945629	0.000224004	0.0376317
CBX2	-1.05677	0.000225955	0.0376317
TFPI	0.865209	0.000232315	0.0376317
TTK	0.859296	0.000237261	0.0376317
MDC1	-0.74292	0.000237992	0.0376317
BIRC3	1.26191	0.000244018	0.03807
STK38L	1.11229	0.000254436	0.0383553
ZNF567	1.04659	0.000260472	0.0383553
HSPA2	-1.61755	0.000262236	0.0383553
CBWD2	0.725527	0.000271297	0.0384489
UACA	0.857079	0.000273803	0.0384489
HOXA1	-1.79537	0.000275995	0.0384489
WASHC4	0.875675	0.00027602	0.0384489
HSPA8P11	-1.37915	0.00029308	0.0400089
CCPG1	1.03872	0.000294166	0.0400089
AP1AR	1.00348	0.000297476	0.0400089
SCAMP1	0.908393	0.000303882	0.0400095
ITPK1	-1.4745	0.000307659	0.0400095
LOC442443	-1.28671	0.000334273	0.042642
KIAA1586	0.896807	0.000335276	0.042642
FLRT3	1.64537	0.000347905	0.0437724
ASAH2B	1.31398	0.000353937	0.0440576
KRCC1	0.855652	0.000362905	0.0446984
SCOC	0.94856	0.000374509	0.0453934
CENPK	1.07351	0.000376306	0.0453934
TAX1BP1	0.912719	0.000381043	0.0454958
CD164	0.723848	0.000387581	0.045809
PTPRA	-0.722453	0.000403093	0.0460524
AK4P3	1.75127	0.000404725	0.0460524
ADCY9	-0.878395	0.000404744	0.0460524
OLMALINC	-1.27841	0.000405383	0.0460524
DCUN1D4	0.693774	0.000420878	0.0473483
ATAD1	0.635845	0.000429056	0.0473483
CSNK2A2	-1.34797	0.000430946	0.0473483
BPGM	0.792848	0.000433312	0.0473483
KYAT3	0.742215	0.000437024	0.0473483
THAP9-AS1	1.00407	0.000448843	0.0474286
BLZF1	1.09185	0.000452824	0.0474286
ZFPM2-AS1	1.46817	0.000453978	0.0474286
SEPTIN7	0.921225	0.000467656	0.0480004
ZNF641	1.03921	0.00047601	0.0480368
TBK1	0.996467	0.000476222	0.0480368
FTH1P7	-1.02845	0.000480414	0.0480455
ATXN3	1.06112	0.000492243	0.0484011
FBXL18	-0.997332	0.000510161	0.0495052
ESCO1	0.988526	0.000511933	0.0495052
TUBB8B	-1.62062	0.00053333	0.0502971
ACADM	0.647522	0.000536294	0.0502971
FTH1P3	-0.970269	0.000537316	0.0502971
TUBB8	-1.68301	0.000547317	0.0508266
LRATD2	1.38583	0.000576283	0.0526804
PLOD2	0.849213	0.000590156	0.0530657
CDC25A	-0.863362	0.000596147	0.0530657
TRNQ	-1.68784	0.00059904	0.0530657
NMD3	0.922396	0.000602547	0.0530657
PMAIP1	1.08719	0.00060948	0.0530657
TXNIP	-1.95598	0.00061723	0.0530657
SMPDL3A	1.64363	0.000619087	0.0530657
PRKAA1	0.751026	0.000629744	0.0530657
CCNE2	0.82773	0.000634194	0.0530657
SNAPC1	0.880236	0.000636882	0.0530657
LIN9	0.961358	0.000639346	0.0530657
EPHB4	-1.08783	0.000654722	0.0530686
ANP32E	0.826974	0.000655272	0.0530686
LOC645086	0.772949	0.000658594	0.0530686
RAP2C	0.849055	0.000666273	0.0530686
C2CD2L	-0.931507	0.000670454	0.0530686
STX7	0.81021	0.000687438	0.0536247
CCNF	-1.14239	0.00069208	0.0536294
ODR4	0.92962	0.000708368	0.0545304
SUMO1	0.757822	0.000731624	0.0553238
SBF1	-1.31151	0.000733284	0.0553238
STAG2	0.722504	0.000737587	0.0553238
SIPA1L3	-0.773984	0.00075194	0.0556864
RASSF8	0.953764	0.000771816	0.0567989
KIF18B	-1.21094	0.000787162	0.0572086
HHEX	1.24797	0.00079715	0.05737
PRMT3	0.680733	0.000800731	0.05737
MBNL2	0.963819	0.000804093	0.05737
PIBF1	0.857485	0.000822997	0.058363
U2SURP	0.808488	0.000843613	0.0593932
IFNGR1	0.714487	0.00086306	0.0597554
POLR2MP1	0.871711	0.000875077	0.0599172
ODF2L	0.688836	0.000875638	0.0599172
HMGN5	1.42777	0.000886843	0.0602396
COPS2	0.711495	0.000890646	0.0602396
TUBB7P	-1.64592	0.00090291	0.0602457
RAD51AP1	0.796435	0.000909353	0.0602457
ASAH2	1.30548	0.00091045	0.0602457
LYPLA1P3	0.87537	0.000911331	0.0602457
VPS26A	0.784639	0.000932283	0.0607665
SF1	-0.669482	0.000938075	0.0607665
SLK	0.673306	0.000939983	0.0607665
TAF1A	0.757674	0.000949772	0.0607807
ERN1	0.950074	0.000950591	0.0607807
GTF2H2C	0.639562	0.000956477	0.0608247
WBP4	0.816829	0.000982376	0.0617406
COMMD8	1.10046	0.000989739	0.0617406
ORC1	-1.18721	0.000991377	0.0617406
PDCD10	0.885255	0.000991986	0.0617406
ZMPSTE24	0.596602	0.00101128	0.0621651
CEP57	0.733651	0.00101128	0.0621651
CANT1	-0.718408	0.00102325	0.0622235
TRPS1	0.953376	0.0010319	0.0622235
FTH1P12	-0.811722	0.0010334	0.0622235
PDK1	1.73834	0.0010876	0.0645733
MCTP1	0.725942	0.00109268	0.0645733
PPP6R2	-0.888209	0.00110939	0.065231
DCUN1D1	0.75245	0.00113007	0.066115
RBBP8	0.845987	0.00114539	0.0666778
PRELID3B	0.714789	0.00115645	0.0669869
RASSF3	1.05192	0.00116215	0.0669869
RPS2P27	-1.16191	0.00118802	0.0679568
XRCC4	0.83783	0.00119608	0.0679568
SEMA3F	-1.32585	0.0011964	0.0679568
ANGEL1	-1.09569	0.00120892	0.0681396
RPAP3	0.762662	0.00121127	0.0681396
NOP58	0.739289	0.00121724	0.0681477
ZNF530	-1.00453	0.00125116	0.0695783
CIART	0.958171	0.00125468	0.0695783
FKBP3	0.742791	0.00126338	0.0697301
HYAL2	-0.988063	0.00127153	0.0698505
TRNL1	-1.1642	0.00128942	0.0702109
HAT1	0.735507	0.00129009	0.0702109
CD58	0.839265	0.00130709	0.070807
MRPL1	0.826632	0.00136494	0.0728835
HBP1	1.22549	0.00136753	0.0728835
VRK1	0.73986	0.00137343	0.0728835
ODC1	-0.556647	0.0013755	0.0728835
BIRC2	0.659834	0.0013825	0.0728835
BICRAL	1.22175	0.00138374	0.0728835
DUS4L	1.1271	0.00139388	0.0728835
EPN1	-1.00723	0.00142714	0.0734337
PRIMPOL	0.913619	0.00144548	0.0734337
DDX58	0.655006	0.00145997	0.0734337
RECQL	0.839017	0.00146181	0.0734337
TTC7A	-0.962703	0.00146281	0.0734337
FBXO11	0.736141	0.00147326	0.0734337
LARP7	0.759187	0.00149471	0.0734337
ANKRD49	1.08446	0.00150216	0.0734337
USO1	0.655192	0.00150385	0.0734337
PHF2	-0.90127	0.0015062	0.0734337
OTUD6B	0.733107	0.0015528	0.0752081
TPD52	0.795671	0.00155545	0.0752081
GPR39	-0.761744	0.00159981	0.0767366
TBC1D23	0.824976	0.00161376	0.0767366
EIF3J-DT	1.16391	0.00161486	0.0767366
RPL7AP11	-0.688734	0.00161986	0.0767366
TRPC1	0.748301	0.00163776	0.0769661
ZNF260	0.625447	0.00164156	0.0769661
CEP290	1.10765	0.00166018	0.0771505
RAB23	1.00864	0.0016628	0.0771505
TRMT1L	0.647587	0.00166816	0.0771505
ADAMTS15	-1.07932	0.0016781	0.0772373
CMAS	0.560798	0.00168817	0.0772373
ITGAV	0.644605	0.00168983	0.0772373
ELL2	0.905951	0.00174926	0.0788522
SPINDOC	-1.33755	0.00175217	0.0788522
DCBLD1	0.833368	0.00175844	0.0788522
MAST2	-0.699631	0.00175886	0.0788522
PAIP2	0.754919	0.0017803	0.079334
BNIP3P1	1.0951	0.00178317	0.079334
CDC73	0.636184	0.00181044	0.0799671
NT5C3A	0.603227	0.0018225	0.0799671
CREM	1.01576	0.00182395	0.0799671
TTC26	0.934476	0.001847	0.0805571
PIGK	0.621726	0.00185197	0.0805571
TMEM30A	0.532041	0.00187984	0.0813703
TUBE1	0.9337	0.00188457	0.0813703
ANKLE2	-0.587673	0.00189716	0.0815791
ALKBH8	1.30911	0.00191732	0.0815791
EMSLR	1.58523	0.00192005	0.0815791
RPL7AP30	-0.579714	0.00193124	0.0815791
LMBRD2	0.714978	0.0019723	0.0825068
SNX10	1.41085	0.00197261	0.0825068
TMEM267	0.83293	0.00199424	0.0827219
TBC1D15	0.879279	0.00201825	0.0830255
SRP9	0.664219	0.0020333	0.0830255
SLC7A6	-0.891078	0.00203344	0.0830255
TRHDE	0.878748	0.00203643	0.0830255
TBC1D8B	0.892284	0.00209261	0.0839134
JRKL	1.03754	0.00209838	0.0839134
DEK	0.554949	0.00209888	0.0839134
PREX1	-0.808533	0.00210062	0.0839134
SLC25A10	-0.939129	0.00210409	0.0839134
TSPAN17	-0.827498	0.00211912	0.0839134
ZNF569	0.74674	0.00211977	0.0839134
RND3	1.04735	0.00214018	0.0839134
TRMT11	0.849011	0.00214273	0.0839134
BNIP3	0.994112	0.00215549	0.0839134
CRYBB2P1	1.02722	0.00216177	0.0839134
NLRX1	-0.776059	0.00216768	0.0839134
ORC3	0.710814	0.00216874	0.0839134
LOC643015	0.837848	0.00217609	0.0839134
TMEM47	1.18792	0.00218038	0.0839134
SUMO1P3	0.730905	0.0021873	0.0839134
PJA2	0.77812	0.00221613	0.0844502
UFL1	0.711917	0.00222444	0.0844502
FAM20C	-1.15012	0.00222635	0.0844502
LOC100288073	0.7575	0.00226506	0.0845261
ARHGEF17	-0.874867	0.00226906	0.0845261
KPNA5	0.868394	0.00226982	0.0845261
NUCB2	0.686102	0.00227551	0.0845261
ZBED1	-0.8428	0.00228357	0.084557
UCK1	-0.807657	0.00230411	0.0850486
MRE11	0.762335	0.00231524	0.0851389
POLK	1.14161	0.00232111	0.0851389
ANXA1	0.775123	0.00232862	0.0851476
LRRC40	0.8461	0.00234766	0.0855764
VEZT	0.789735	0.00236778	0.0857752
AP3M2	0.914417	0.00238736	0.0862175
TCEAL9	0.627545	0.00241322	0.0868834
TMED7	0.629034	0.00242515	0.087045
DDX1	0.701808	0.00246576	0.088232
POLR3A	-0.74002	0.00248118	0.0882908
UFM1	0.72416	0.00251433	0.0885764
SYCP2	0.802735	0.0025208	0.0885764
ZRANB2	0.88555	0.00255284	0.0888706
IFRD1	0.692623	0.0025583	0.0888706
GAS2L1	-0.939355	0.00255904	0.0888706
GABPA	0.669252	0.00255956	0.0888706
FAM83D	-0.668145	0.00260589	0.0900406
TUBB4B	-0.974802	0.00261824	0.0900406
HSPA1A	-1.20848	0.00263013	0.0900406
ZNF644	0.719965	0.00263173	0.0900406
ARL5B	0.765683	0.00265332	0.0905147
PCNP	0.605701	0.00267481	0.0909823
SUOX	-0.907268	0.00269706	0.0914024
RPL34P27	-1.38544	0.00270278	0.0914024
NBN	0.902914	0.00272205	0.0917888
TMEM87B	0.714462	0.00277618	0.0930776
C21orf58	-1.31037	0.00278648	0.093156
NAMPTP1	0.589797	0.00281053	0.0936924
FTLP3	-0.674977	0.00284889	0.0944329
EIF5	0.715989	0.00293877	0.0962833
IVNS1ABP	0.488372	0.00294152	0.0962833
BAZ2A	-0.674681	0.00294354	0.0962833
STXBP3	0.736524	0.00294585	0.0962833
NIFK	0.674442	0.00295928	0.0964527
EIF3E	0.617439	0.00298376	0.0969804
GPRC5C	-0.993938	0.00300088	0.0972669
EIF3EP3	0.639597	0.00301514	0.0974589
TMA16	0.567466	0.00302456	0.0974942
POP1	-0.5636	0.00308438	0.0988897
CRLF3	0.578652	0.00309321	0.0988897
TMEM50A	0.547208	0.0031581	0.100689
SLC66A2	-0.87058	0.00321975	0.102376
ATF7IP	-1.24085	0.00328428	0.104145
ZFP14	1.59228	0.00332982	0.105019
NACC2	-0.893537	0.00334758	0.105049
TTC33	0.763859	0.0033532	0.105049
FOXN2	0.676584	0.00335769	0.105049
TICRR	-0.759604	0.00346115	0.107704
BAP1	-0.94615	0.00347644	0.107704
ZFAND6	0.629159	0.00348016	0.107704
OARD1	0.611349	0.00351768	0.107704
SUCLA2P1	1.16971	0.00352007	0.107704
ZNF670	0.720787	0.00352113	0.107704
MFSD1	0.478775	0.00352136	0.107704
EIF4A2	0.501086	0.00353791	0.107704
MAPK3	-0.680139	0.0035512	0.107704
ATF4P4	1.17079	0.00356094	0.107704
CPLANE2	1.28085	0.00357453	0.107798
AZIN1	0.543436	0.00368444	0.110346
PHOSPHO2	0.953065	0.00369246	0.110346
TMEM41B	0.544225	0.00370309	0.110346
UBXN4	0.555608	0.00371288	0.110346
ZCCHC9	0.867189	0.00371313	0.110346
SEC63	0.523476	0.0037156	0.110346
HSPBAP1	0.737336	0.00373279	0.110576
RNF13	0.668044	0.0037511	0.110837
PIGN	0.616698	0.00377299	0.111203
SMC6	0.579902	0.00382389	0.111209
ANKRD10	-0.574349	0.00382956	0.111209
TUBBP2	-0.656701	0.00383311	0.111209
SGCE	0.641626	0.00383932	0.111209
CAPZA2	0.750567	0.00383972	0.111209
ZNF142	-0.899928	0.00387049	0.111824
UPRT	0.880669	0.003898	0.112065
RB1	0.512584	0.00391201	0.112192
UPF1	-0.847899	0.00395198	0.112282
CEP250	-0.704598	0.00396083	0.112282
C4orf48	-1.03836	0.00396743	0.112282
PLEKHF2	0.601779	0.00396868	0.112282
BCAT1	0.552059	0.00397231	0.112282
CCDC90B	0.67254	0.00399063	0.112282
ZNF146	0.979132	0.0039919	0.112282
UNC93B1	-0.910618	0.00400395	0.112293
ST3GAL4	-1.04975	0.00401768	0.112293
DAAM1	0.777503	0.00402402	0.112293
MTMR4	-0.826314	0.00403855	0.112293
ORC4	0.646257	0.00407906	0.113102
ARMT1	0.768216	0.00413196	0.113865
BRMS1L	0.650827	0.00413576	0.113865
SLC25A6	-0.675326	0.00415902	0.114067
DCAF13	0.602033	0.0041626	0.114067
RMDN2	-1.04322	0.0041906	0.114458
TAGLN2P1	-0.615951	0.00419642	0.114458
RSRC1	0.619034	0.00422841	0.115062
HAP1	-0.88924	0.00424993	0.115379
ZDHHC13	0.531257	0.00426036	0.115395
DNTTIP2	0.720324	0.00427882	0.115627
KMT2A	-0.528236	0.00434659	0.116624
ECT2	0.581969	0.00435559	0.116624
MSH2	0.547364	0.00439538	0.117421
SNX14	0.490911	0.00446333	0.118581
LOC730257	1.02601	0.00449028	0.118581
KEAP1	-0.737395	0.00449529	0.118581
SCAI	-1.38683	0.00450319	0.118581
MYNN	0.624045	0.00453668	0.118581
VAMP7	0.570127	0.00454394	0.118581
RNASEK	-0.984303	0.00455008	0.118581
MAK16	0.643141	0.00455934	0.118581
TUBB8P8	-1.3349	0.0045718	0.118581
INPP4A	-0.79094	0.00459409	0.118581
RNF2	0.733211	0.00459748	0.118581
CAPN7	0.735791	0.00459873	0.118581
UGGT2	0.665226	0.0046077	0.118581
FUBP3	0.682969	0.00461352	0.118581
LYPLA1	0.619019	0.0046162	0.118581
ZFAND1	0.78099	0.00463046	0.118581
THOC1	0.713731	0.00463136	0.118581
HMMR	0.728167	0.00465072	0.118817
CBWD3	0.703906	0.00467061	0.119065
SKIL	0.628276	0.00468887	0.119271
ITPR1	0.595149	0.0047029	0.119368
UBE2S	-0.726223	0.00472075	0.11948
ZNF629	-0.899353	0.00473676	0.11948
SLCO1B3	0.94997	0.00474331	0.11948
CBWD5	0.692885	0.00475415	0.11948
TRPA1	0.559489	0.00475836	0.11948
CWC22	0.624099	0.00477986	0.119763
FKBP7	1.48549	0.00479842	0.119824
NUAK1	-0.721352	0.00480478	0.119824
PALM2AKAP2	0.64106	0.00481966	0.119824
FAM171A1	-0.704889	0.00482328	0.119824
CBWD4P	0.769934	0.00484899	0.120208
PNPLA8	0.778154	0.00488863	0.120849
NMI	0.624727	0.00492045	0.121061
TRIM26	-0.791383	0.00494769	0.121369
CASZ1	-0.579894	0.00496338	0.121499
CHST12	-0.804941	0.00498479	0.121768
TMEM164	-0.732416	0.00501474	0.122245
CELSR1	-0.724192	0.00507136	0.123118
RPL7AP70	-0.602167	0.00507159	0.123118
KIAA2013	-0.589799	0.00509038	0.123148
WWP2	-0.889324	0.00509824	0.123148
SHOC2	0.781675	0.0051069	0.123148
C11orf58	0.584052	0.00512549	0.123148
NT5DC2	-0.763345	0.00514642	0.123398
TNFAIP8	1.13694	0.00516927	0.123414
ECHDC1	0.546499	0.00519957	0.123414
TMTC3	0.662759	0.0052105	0.123414
GTF3C2	-0.676525	0.00524055	0.123414
CLIP4	0.547688	0.00525302	0.123414
NOL8	0.798722	0.00525614	0.123414
GRAMD1A	-0.754077	0.0052586	0.123414
EMB	0.532077	0.0052614	0.123414
CCDC126	0.548892	0.00526384	0.123414
FBXO44	-0.72011	0.00527365	0.123414
ATXN1L	-0.623974	0.00532915	0.124216
UBE2SP1	-0.840073	0.00537584	0.124568
ZSCAN16	-1.10608	0.00538797	0.124568
ZZEF1	-0.854291	0.00539542	0.124568
MOSMO	0.961169	0.00539747	0.124568
USP8	0.618594	0.0054614	0.125795
KLHL4	0.82026	0.00548213	0.126024
GNPDA2	0.656748	0.00553579	0.126927
PRPF40A	0.512492	0.00554311	0.126927
THNSL1	1.07211	0.00558125	0.127551
DFFB	-1.3962	0.00562744	0.128337
CENPU	0.814333	0.00564487	0.128337
CHORDC1	0.52543	0.00564853	0.128337
DAW1	0.689004	0.00573729	0.129624
MOSPD1	0.647558	0.00573741	0.129624
ABCA3	-0.736818	0.00574536	0.129624
OTUB2	-0.723456	0.00575847	0.129624
TMEM115	-0.690458	0.00576057	0.129624
CLPX	0.57073	0.00578328	0.129885
SLC7A11	0.891435	0.00582369	0.130542
SPG7	-0.511962	0.00584081	0.130676
DYNC1I1	1.8733	0.00588167	0.131202
NOC3L	0.595862	0.00591816	0.131202
SPAG16	0.80024	0.0059247	0.131202
FAM214A	1.06594	0.00593161	0.131202
CLDND1	0.678791	0.00595167	0.131348
POMZP3	-0.948567	0.00596373	0.131348
MAP9	0.876711	0.00604572	0.13206
ACSL4	0.556552	0.00605918	0.13206
ERI1	0.602977	0.00606143	0.13206
ATF2	0.663131	0.00606409	0.13206
PARD3	-0.698473	0.00608084	0.13206
FOXRED2	-1.04126	0.00608469	0.13206
TYSND1	-0.641475	0.00609458	0.13206
IP6K1	-0.740481	0.00614878	0.132178
KATNBL1	0.684857	0.00615948	0.132178
CCNC	0.488761	0.0061696	0.132178
MACIR	0.726767	0.00618092	0.132178
STUB1	-0.756907	0.00619002	0.132178
MFSD5	-0.595576	0.00619093	0.132178
RIMKLB	1.12129	0.00620168	0.132178
DYNC2LI1	0.784154	0.00624726	0.132497
UBTD1	-0.841985	0.00625059	0.132497
AIMP1	0.581114	0.00627941	0.132867
WDR75	0.587635	0.0063002	0.133066
ZWILCH	0.570321	0.00635777	0.133855
CCDC85B	-0.974063	0.00636043	0.133855
ADCY3	-0.903926	0.00638756	0.134185
TPST1	-0.797618	0.00640163	0.134204
SEMA3E	0.678972	0.00643123	0.134378
DNAJB9	0.623504	0.00653459	0.136052
CEP170P1	0.960385	0.00655294	0.136095
CCDC59	0.551892	0.00661572	0.136733
DIS3	0.556488	0.00662508	0.136733
UNC119	-0.971939	0.00667733	0.137114
PARPBP	0.714105	0.00669328	0.137114
FURIN	-1.02454	0.00670702	0.137114
RBM7	0.684201	0.00671451	0.137114
POMGNT1	-0.605526	0.00672696	0.137129
AK2P2	0.867571	0.00674961	0.137352
HIGD1A	0.687657	0.00678202	0.137375
FEM1C	0.719037	0.0067874	0.137375
BBIP1	1.02995	0.00678965	0.137375
ADAM9	0.522891	0.00681901	0.137375
CENPBD1	-0.533816	0.0068212	0.137375
ARL14EP	0.761131	0.00685892	0.137507
ZBED5	0.545934	0.00688264	0.137507
RBM8B	0.600853	0.00688658	0.137507
MGA	-0.565578	0.00689324	0.137507
LOC100421306	0.984614	0.00690629	0.137507
NEU3	-0.520639	0.00693809	0.137507
N4BP2L2	0.971903	0.00694259	0.137507
LOC100421523	1.09053	0.00695771	0.137507
EMC2	0.695627	0.00696521	0.137507
TSC22D4	-0.708368	0.0069688	0.137507
DYNLT3	0.787466	0.00698173	0.137531
GID8	-0.506634	0.00701313	0.137917
C4orf3	0.600423	0.00702602	0.137939
ECM1	0.887674	0.00709147	0.13899
LARS2	-0.884316	0.00714122	0.139157
UCHL5	0.587609	0.00714164	0.139157
URB1	-0.872953	0.00714518	0.139157
NUF2	0.671601	0.00714754	0.139157
NUDCD1	0.518506	0.00719865	0.139306
TMCO3	-0.582217	0.00721174	0.139306
TM9SF3	0.528854	0.00725305	0.139596
TENT2	0.61103	0.00725362	0.139596
SRP9P1	0.587917	0.0072896	0.139831
ARHGAP17	-0.570801	0.00730254	0.139831
TYRO3	-0.664952	0.00730369	0.139831
ERH	0.474211	0.0073136	0.139831
LEO1	0.786191	0.00736865	0.140626
GRPEL2	0.550906	0.00737922	0.140626
SCFD1	0.748589	0.0075007	0.142708
CLIC4	0.509201	0.00754715	0.143113
PSPC1P1	0.966855	0.00754733	0.143113
RXYLT1	-0.763213	0.00755864	0.143113
ICE2	0.553974	0.00762021	0.143839
ETS1	0.714905	0.0076216	0.143839
PTX3	0.857498	0.00765576	0.144251
RAB18	0.643842	0.00779198	0.146582
RNR1	-0.883606	0.00787406	0.147651
PLS1	0.566099	0.00799376	0.149469
ZNF12	0.65994	0.00799657	0.149469
KDELR1	-0.671029	0.00805598	0.14976
NDUFAF2	0.487783	0.00807243	0.14976

## Sheet: CID transcriptionally regulated
identifier	apvEff (fold change)	apvRvmP (p-value)	apvRvmPAdj (padj)		Transcriptionally regulated genes upon CID661578 treatment
TRNP	-3.63918	2.69861e-08	0.000315765
DEPP1	2.65894	1.63278e-05	0.0238815
CYP1B1	-1.71333	0.000263405	0.102737
ARRDC3	2.12876	1.88103e-06	0.0110049
ERRFI1	1.69941	9.61524e-06	0.0187513
ANGPTL4	2.76651	4.74983e-06	0.0125128
RGS2	1.61382	0.000339099	0.114932
ZC3HAV1	-1.19337	5.3469e-06	0.0125128
HSPA1B	-1.60304	4.37814e-05	0.0486597
DDIT4	2.90501	7.62202e-05	0.0524619
SKP2	-1.34382	6.2216e-05	0.0486597
HSPA8	-1.08721	0.000210015	0.0943642
DDIT3	1.80014	5.7857e-05	0.0486597
DUSP5	1.2992	6.15185e-05	0.0486597
TRIB3	2.42723	6.54386e-05	0.0486597
DUSP1	1.46646	0.000115795	0.0713117
GDF15	2.07719	0.000277778	0.103444
SESN2	2.37903	0.00025752	0.102737
BTG1	1.26513	0.000296582	0.105161
NUPR1	0.966086	0.000551343	0.14662
CHAC1	2.17716	0.00042475	0.13079
SLC2A1	1.37727	0.000164416	0.087447
MRPL44	-0.684007	0.000567328	0.147518
FAM120B	-0.758476	0.000481533	0.137585
CDCA8	-0.759469	0.000482094	0.137585
TRNE	2.65798	1.2545e-05	0.0209699
JMJD1C	0.846838	0.000371567	0.120769
CREBRF	1.49203	6.65376e-05	0.0486597
SMG8	-1.15643	0.000343785	0.114932

## Sheet: CID buffered genes
identifier	apvEff (fold change)	apvRvmP (p-value)	apvRvmPAdj (padj)		Buffered genes upon CID661578 treatment
