# Supplementary material for: MNK2 deficiency potentiates β-cell regeneration via translational regulation
Source: Nat Chem Biol. 2022 Jun 13;18(9):942–53. doi: 10.1038/s41589-022-01047-x (PMC7613404; doi:10.1038/s41589-022-01047-x)
Supplement: Supplementary file 5 — Commonly translationally regulated genes between CID661578 and cercosporamide. [file 41589_2022_1047_MOESM5_ESM.xlsx]

## Sheet: Sheet1
Common translationally regulated genes following both CID661578 and cercosporamide treatment in PANC-1 cells
Translationally upregulated genes		Translationally downregulated genes
HK2		COX3
MAP3K20-AS1		CYTB
CXCL8		ATP6
ENPP4		COX1
INSIG2		MTCO1P12
CD69		ND5
ARL13B		MTATP6P1
CASP3		ND6
GLMN		MTCO3P12
FRMD6		COX2
CCNT2		MTCO1P40
CLGN		MTCO2P12
USP15		MTND1P23
HSPA13		ATP8
TRUB1		ND2
RSL24D1		ND3
IBTK		MTCO2P2
SLC30A1		TRNS1
HSD17B12		ND4
VAMP4		MTND6P4
TFPI		MTND2P28
TTK		MIR12136
BIRC3		ND1
STK38L		FTH1
ZNF567		ND4L
CBWD2		TRNY
UACA		FTH1P5
WASHC4		CHD8
CCPG1		TRNM
SCAMP1		ITPK1
KIAA1586		LOC442443
FLRT3		PTPRA
ASAH2B		ADCY9
SCOC		CSNK2A2
CENPK		TUBB8B
TAX1BP1		FTH1P3
CD164		TUBB8
DCUN1D4		TRNQ
ATAD1		SBF1
KYAT3		TUBB7P
THAP9-AS1		CANT1
BLZF1		FTH1P12
ZFPM2-AS1		PPP6R2
SEPTIN7		RPS2P27
TBK1		SEMA3F
ATXN3		ZNF530
ACADM		HYAL2
LRATD2		TRNL1
PLOD2		ODC1
NMD3		EPN1
SMPDL3A		SPINDOC
PRKAA1		MAST2
CCNE2		RPL7AP30
SNAPC1		SLC7A6
LIN9		SLC25A10
ANP32E		TSPAN17
LOC645086		FAM20C
RAP2C		ARHGEF17
STX7		UCK1
ODR4		GAS2L1
STAG2		C21orf58
PRMT3		BAZ2A
MBNL2		SLC66A2
PIBF1		NACC2
U2SURP		ZNF142
IFNGR1		CEP250
ODF2L		C4orf48
HMGN5		ST3GAL4
COPS2		KMT2A
RAD51AP1		SCAI
ASAH2		TUBB8P8
LYPLA1P3		UBE2S
VPS26A		NUAK1
SLK		TRIM26
TAF1A		TMEM164
GTF2H2C		RPL7AP70
WBP4		NT5DC2
PDCD10		GRAMD1A
ZMPSTE24		ATXN1L
CEP57		UBE2SP1
TRPS1		ZZEF1
MCTP1		POMZP3
DCUN1D1		TYSND1
PRELID3B		IP6K1
RASSF3		UBTD1
XRCC4		CCDC85B
RPAP3		ADCY3
NOP58		TPST1
FKBP3		UNC119
HAT1		FURIN
CD58		POMGNT1
MRPL1		CENPBD1
HBP1		NEU3
VRK1		TSC22D4
BIRC2		GID8
BICRAL		URB1
DUS4L		ARHGAP17
PRIMPOL		RXYLT1
DDX58		RNR1
RECQL
FBXO11
LARP7
ANKRD49
USO1
OTUD6B
TBC1D23
TRPC1
ZNF260
CEP290
RAB23
TRMT1L
CMAS
ITGAV
ELL2
CDC73
NT5C3A
TTC26
PIGK
TMEM30A
ALKBH8
EMSLR
TMEM267
TBC1D15
TRHDE
TBC1D8B
JRKL
DEK
ZNF569
RND3
TRMT11
ORC3
LOC643015
TMEM47
PJA2
UFL1
LOC100288073
KPNA5
NUCB2
MRE11
POLK
ANXA1
LRRC40
VEZT
AP3M2
TCEAL9
TMED7
DDX1
SYCP2
ZRANB2
IFRD1
GABPA
ZNF644
PCNP
NBN
TMEM87B
NAMPTP1
EIF5
IVNS1ABP
STXBP3
NIFK
EIF3E
EIF3EP3
TMA16
CRLF3
ZFP14
TTC33
FOXN2
ZFAND6
OARD1
SUCLA2P1
ZNF670
MFSD1
EIF4A2
AZIN1
TMEM41B
UBXN4
SEC63
RNF13
PIGN
SMC6
SGCE
CAPZA2
UPRT
RB1
BCAT1
ZNF146
DAAM1
ORC4
ARMT1
DCAF13
RSRC1
ZDHHC13
DNTTIP2
ECT2
MSH2
SNX14
MYNN
VAMP7
MAK16
CAPN7
UGGT2
FUBP3
ZFAND1
THOC1
HMMR
SKIL
SLCO1B3
TRPA1
CWC22
FKBP7
PNPLA8
NMI
SHOC2
C11orf58
TNFAIP8
ECHDC1
TMTC3
CLIP4
NOL8
EMB
USP8
KLHL4
GNPDA2
PRPF40A
THNSL1
CENPU
CHORDC1
MOSPD1
CLPX
SLC7A11
NOC3L
FAM214A
CLDND1
MAP9
ACSL4
ERI1
CCNC
RIMKLB
AIMP1
WDR75
ZWILCH
SEMA3E
DNAJB9
DIS3
PARPBP
RBM7
FEM1C
ADAM9
ARL14EP
ZBED5
RBM8B
LOC100421306
N4BP2L2
LOC100421523
EMC2
DYNLT3
UCHL5
NUF2
NUDCD1
TM9SF3
TENT2
LEO1
SCFD1
CLIC4
PSPC1P1
ICE2
ETS1
PTX3
RAB18
PLS1
