# Supplementary material for: MNK2 deficiency potentiates β-cell regeneration via translational regulation
Source: Nat Chem Biol. 2022 Jun 13;18(9):942–53. doi: 10.1038/s41589-022-01047-x (PMC7613404; doi:10.1038/s41589-022-01047-x)
Supplement: Source Data Fig. 2 — Statistical source data for Fig. 2. [file 41589_2022_1047_MOESM6_ESM.xlsx]

## Sheet: Fig. 2d
Control	CID661578.6		beta-cell number in the secondary islets
7	23
19	12
16	18
11	9
15	20
10	17
19	23
14	26
14	18
4	6
8	12
14	8
3	18
6	10
3	16
7	1
14	8
2	10
15
3
5

## Sheet: Fig. 2e
Control	CID661578.6		Ins+tp1+ traced cells in the secondary islets
0	12
4	2
9	3
3	4
1	9
3	6
4	5
9	6
3	6
0	3
1	6
6	5
1	5
3	4
0	5
3	0
5	2
1	4
1
0
1

## Sheet: Fig. 2f
Control	Control - 3 dpa	CID661578.6 - 3 dpa		blood glucose in mmol/l
2.7	11.9	6.8
3.1	14.1	7.6
1.8	7.7	14.2
1.6	12.9	7.2
2	8.1	2.2
1.5	15.7	12.9
3.7	16.3	1.2
	10.2	5.6
	13.4	11.1
	12.2	6.1
