# Supplementary material for: MNK2 deficiency potentiates β-cell regeneration via translational regulation
Source: Nat Chem Biol. 2022 Jun 13;18(9):942–53. doi: 10.1038/s41589-022-01047-x (PMC7613404; doi:10.1038/s41589-022-01047-x)
Supplement: Source Data Fig. 3 — Statistical source data for Fig. 3. [file 41589_2022_1047_MOESM7_ESM.xlsx]

## Sheet: Fig. 3e
Control	CID661578	Cercosporamide	CID661578+Cercosporamide			beta-cell number in the primary islet of zebrafish larvae
15	22	31	24
19	22	22	24
29	27	20	24
16	28	24	25
12	18	24	30
13	22	19	28
14	22	18	23
13	28	18	20
20	27	24	27
14	20	12	24
20	24	25	30
19	16	14	18
16	24	25	18
17	30	31	31
16

## Sheet: Fig. 3i
mknk2b +/+	mknk2b +/-	mknk2b -/-			beta-cell number in the primary islet of zebrafish larvae
45	46	47
40	52	53
48	39	43
39	39	40
43	43	54
37	41	28
31	45
	46
	43
	39
	36
	36
	37
	52
	55
	41
	48
	45
	49
	40
	38
	42
	38

## Sheet: Fig. 3m
mknk2b +/+	mknk2b +/-	mknk2b -/-		beta-cell number in the primary islet of zebrafish larvae
13	27	26
17	20	31
13	23	18
18	6	21
21	23	36
11	20	20
18	19
14	15
18	22
25	11
16	15
	12
	24
	26
	24
	19
	23
	13

## Sheet: Fig. 3r
Control+DMSO	Control+CID661578	fabp10a:H2BmCherry+DMSO	fabp10a:H2BmCherry+CID661578.6	tp1:mknk2b+DMSO	tp1:mknk2b+CID661578.6	tp1:Hsa.MKNK2+DMSO	tp1:Hsa.MKNK2+CID661578.6			beta-cell number in the primary islet of zebrafish larvae
2	24	3	21	7	14	7	17
10	24	8	23	4	14	4	5
4	18	11	26	9	25	7	16
5	25	3	16	7	20	10	13
8	17	7	18	6	11	7	13
8	25	4	20	11	7	5	13
7	20	9	21	6	14	2	15
6	23	6		11	18	2	20
12	23	12		5	18	9	24
12	14			5	21	9	11
9	27			5	16	15	14
6	22			4	13	8	17
12	32			7	6	6	12
8					13	5	22
9					17		17
					17		9
					14		12
