# Supplementary material for: MNK2 deficiency potentiates β-cell regeneration via translational regulation
Source: Nat Chem Biol. 2022 Jun 13;18(9):942–53. doi: 10.1038/s41589-022-01047-x (PMC7613404; doi:10.1038/s41589-022-01047-x)
Supplement: Source Data Fig. 4 — Statistical source data for Fig. 4. [file 41589_2022_1047_MOESM8_ESM.xlsx]

## Sheet: Fig. 4h
Control	CID661578.6	4EGI-1	CID661578.6 + 4EGI-1	No OPP control			OPP fluorescent intensity of tp1:GFP+ cells
45	163.073	46.1458	25.625	1.45833
32.8125	78.4375	33.9583	80.599	2.70833
28.0208	43.3333	52.1875	67.1875	2.5
69.6875	108.75	46.4583	76.5365	1.875
24.375	75.9375	55.1042	82.6042	1.14583
55.625	54.4272	37.1875	84.6353	2.8125
45.9375	117.656	71.5625	39.0625	2.1875
28.2292	70.3125	88.6198	52.8125	2.5
56.1458	51.4583	62.7083	82.2657
57.1875	126.016	75.1042	34.7917
49.6875	112.213	49.5833	22.3958
90.2865	127.865		189.869
	247.422		30

## Sheet: Fig. 4i
Control	CID661578.6	4EGI-1	CID661578.6 + 4EGI-1			beta-cell number in the primary islet of zebrafish larvae
24	39	28	9
24	25	15	21
17	23	16	18
16	28	16	35
9	30	12	28
18	18	11	17
17	38	22	18
32	23	17	17
15	22	22	28
22	30	22	27
19	17	16	20
15	27	17	13
12	24	16	23
21	26	27	18
20
