# Supplementary material for: MNK2 deficiency potentiates β-cell regeneration via translational regulation
Source: Nat Chem Biol. 2022 Jun 13;18(9):942–53. doi: 10.1038/s41589-022-01047-x (PMC7613404; doi:10.1038/s41589-022-01047-x)
Supplement: Source Data Fig. 5 — Statistical source data for Fig. 5. [file 41589_2022_1047_MOESM9_ESM.xlsx]

## Sheet: Fig. 5a
Concentrations	Cercosporamide (activity %)		CID661578 (activity %)		CID661578.6 (activity %)
0.3	106	110	108	115	119	116
1	91	102	112	106	126	121
3	106	106	114	111	114	112
10	68	64	131	136	117	148
30	51	36	117	135	138	136
100	21	17	121	105	103	101
300	14	12	134	109	118	107
1000	14	8	118	115	112	132
3000	8	8	106	103	116	100
10000	5	7	88	94	94	96

## Sheet: Fig. 5b
Concentrations	Cercosporamide (activity %)		CID661578 (activity %)		CID661578.6 (activity %)
0.3	83	111	72	118	139	120
1	102	94	83	98	103	78
3	73	93	99	115	101	132
10	85	78	119	122	131	126
30	74	67	131	144	115	118
100	66	56	105	113	127	150
300	63	55	124	135	125	160
1000	55	54	107	147	115	121
3000	51	45	121	130	106	102
10000	34	30	86	126	110	109

## Sheet: Fig. 5c
Concentrations	Cercosporamide (activity %)		CID661578 (activity %)		CID661578.6 (activity %)
0.3	97	129	106	122	150	146
1	105	120	108	127	138	102
3	136	97	124	119	141	121
10	99	122	153	144	135	115
30	135	135	155	108	159	130
100	106	112	115	112	119	114
300	61	67	110	112	128	105
1000	48	42	116	103	95	111
3000	19	15	107	86	101	108
10000	7	8	80	71	96	88

## Sheet: Fig. 5i
Control	CID661578	eFT508	CID661578+eFT508			beta-cell number in the primary islet
12	26	20	22
15	16	12	17
16	21	11	17
21	13	19	17
17	16	22	32
8	24	19	10
20	24	8	15
14	16	16	13
16	31	7	19
16	19	17	13
12	21	15	11
11	30	7	13
10	26	16	14
20	19	9	15
11		14	21
		24
		12
