# Supplementary material for: MNK2 deficiency potentiates β-cell regeneration via translational regulation
Source: Nat Chem Biol. 2022 Jun 13;18(9):942–53. doi: 10.1038/s41589-022-01047-x (PMC7613404; doi:10.1038/s41589-022-01047-x)
Supplement: Source Data Fig. 6 — Statistical source data for Fig. 6. [file 41589_2022_1047_MOESM11_ESM.xlsx]

## Sheet: Fig. 6d
Control	CID661578	Cercosporamide		Insulin+ cells (% of total cell population)
9.09	16.77	12.3
8.78	13.54	11.95
6.41	10.15	10.8
7.84	11.91	12.11
8.22	11.81	11.3
5.51	16.71	14.16

## Sheet: Fig. 6e
Control	CID661578	Cercosporamide		CK7+ cells (% of total cell population)
28.69	35.69	35.96
43.17	26.15	30.89
40.15	31.73	30.38
35.29	27.54	28.54
38.74	30.09	35.02
37.21	33.98	32.79

## Sheet: Fig. 6f
Control	CID661578	Cercosporamide		Insulin+CK7+ cells (% of total cell population)
2.21	4.72	4.67
2.32	5.16	4.03
2.3	4.4	5.05
1.99	4.12	3.7
2.05	3.62	4.67
2.17	5.2	4.39

## Sheet: Fig. 6k
	Donor 1	Donor 2	Donor 3		mRNA expression (Normalized to TBP)
Control	0.16	0.25	0.25
CID661578		11.745	11.745
Cercosporamide	221.925	22.48	22.48
