# Supplementary material for: MNK2 deficiency potentiates β-cell regeneration via translational regulation
Source: Nat Chem Biol. 2022 Jun 13;18(9):942–53. doi: 10.1038/s41589-022-01047-x (PMC7613404; doi:10.1038/s41589-022-01047-x)
Supplement: Source Data Extended Data Fig. 1 — Statistical source data for Extended Data Fig. 1. [file 41589_2022_1047_MOESM12_ESM.xlsx]

## Sheet: Sup Fig. 1b
DMSO	CID661578 100μM	CID661578 30μM	CID661578 10μM	CID661578.2 100μM	CID661578.2 30μM	CID661578.2 10μM	CID661578.3 100μM	CID661578.3 30μM	CID661578.3 10μM	CID661578.4 100μM	CID661578.4 30μM	CID661578.4 10μM	CID661578.5 100μM	CID661578.5 30μM	CID661578.5 10μM	CID661578.6 100μM	CID661578.6 30μM	CID661578.6 10μM	CID661578.7 100μM	CID661578.7 30μM	CID661578.7 10μM	CID661578.8 100μM	CID661578.8 30μM	CID661578.8 10μM	CID661578.9 100μM	CID661578.9 30μM	CID661578.9 10μM
4	8	9	7		13	6		8	10		9	8	11	5	11	16	10	7		4	10	2	5	6	6	5	2
3		9	6		9	6		6	6		9	6	9	9	12	13	13	10		6	7	5	8	3	4	6	2
4		5	6		9	8		7	8		8	9	9	7	9	9	7	7		6	6	7	8	6	2	6	6
4		4	6		10	4		9	11		8	9	6	6	9	14	8	8		4	6	9	8	7	2	5	5
3		9	7		7	3		5	7		10	7	4	6	4	12	11	7		9	5	7	5	5	6	5	5
4		8	7		7	2		5	11		6	10	6	9	4	7	9	8		6	3	9	6	5	4	5	8
3		10	8		6	2		5	8		8	9	6	7	6	15	9	7		8	6	8	10	7	3	5	4
3		5	8		8	1		5	9		9	5	4	9	8	9	17	8		6	6	8	13	9	4	4	5
4		7	6		4	4		8	6		9	8	12	5	7	10	6	7		11	7	9	8	10		3	3
3		2	7		5	2		6	10		8	6	5	7	8	10	8	5		9	11	10	8	6		4	1
2		2	5		5	4		5	5		9	8	9	7	8	8	9	6		7	7	6	9	7		5	5
1		3	9		5	2		6	7		11	6	13	5	9	10	9	8		11	6	8	6	10		6	3
5		6	6		6	7		3	6		11	8	6	6	8	12	9	11		9	11	8	9	11			6
5			6		7	5		6	4			5	9	6	7	10	10	12		8	13	7	8	8			5
5			7			9		6	5			10	8		8	12	7	9		8	9			8			6
3						3		4	6			6	8		5	11	12	12		9	11						7
2
3
5
5
5
6
4
4
3
3
6
4
6
5
5
6
beta-cells number in the primary islet
