# Supplementary material for: MNK2 deficiency potentiates β-cell regeneration via translational regulation
Source: Nat Chem Biol. 2022 Jun 13;18(9):942–53. doi: 10.1038/s41589-022-01047-x (PMC7613404; doi:10.1038/s41589-022-01047-x)
Supplement: Source Data Extended Data Fig. 2 — Statistical source data for Extended Data Fig. 2. [file 41589_2022_1047_MOESM13_ESM.xlsx]

## Sheet: Sup Fig. 2c
Control	CID661578		EdU incorporation (EdU+ins:H2BGFP+)
6	6
1	3
4	9
4	3
4	0
3	4
9	4
7	3
2	10
3	4
6	6
10	5
7	7
	6
	3

## Sheet: Sup Fig. 2f
Control	CID661578
140	148		duct cells (tp1:GFP)
118	127
122	169
111	101
127	140
118	124
109	127
133	140
151	131
154	112
96	138
	113

## Sheet: Sup Fig. 2g
Control	CID661578		tp1+EdU+ cells
66	95
76	72
57	85
58	56
71	77
69	76
78	56
68	58
82	52
69	62
39	63
	58

## Sheet: Sup Fig. 2h
	Control					CID661578					Cercosporamide
3dpf	241.906	183.337	295.971	210.369		241.906	183.337	295.971	210.369		241.906	183.337	295.971	210.369
4dpf	1043.86	886.175	818.594	890.68	1142.98	1043.86	886.175	818.594	890.68	1142.98	1043.86	886.175	818.594	890.68	1142.98
5dpf	2228.78	1926.92	2012.52	1431.33	1719.67	841.121	1012.33	1197.05	809.584	1039.36	1679.12	1652.09	1683.63	1494.4	1543.96
6dpf	1692.64	1570.99	1782.74	1503.41	1967.46	503.218	426.627	399.595	304.982		899.691	1417.81	742.003	994.304	1066.39
	glucose / larva (pmol)
