# Supplementary material for: MNK2 deficiency potentiates β-cell regeneration via translational regulation
Source: Nat Chem Biol. 2022 Jun 13;18(9):942–53. doi: 10.1038/s41589-022-01047-x (PMC7613404; doi:10.1038/s41589-022-01047-x)
Supplement: Source Data Extended Data Fig. 3 — Statistical source data for Extended Data Fig. 3. [file 41589_2022_1047_MOESM14_ESM.xlsx]

## Sheet: Sup Fig. 3c
Control	CID661578.6		β-cells in the secondary islets
16	17
12	20
11	29
16	19
17	14
14	28
15	29
24	22
4	21
3	15
10	21
	8
	9

## Sheet: Sup Fig. 3d
Control	CID661578.6		Ins+tp1+ cells
2	8
3	9
2	11
5	9
1	3
1	20
2	14
2	8
1	2
1	5
1	7
	4
	5

## Sheet: Sup Fig. 3e
Control	CID661578.6			ins+ area/body length
2384.26	1923.9
342.161	2762.41
707.907	2842.92
911.844	4925.05
630.927	3591.34
666.171	1360.79
730.775	2456.51
2430.63	612.757
1034.99	1832.94
1218.56	1395.44
	2503.56
	912.968
	1043.95
