# Supplementary material for: MNK2 deficiency potentiates β-cell regeneration via translational regulation
Source: Nat Chem Biol. 2022 Jun 13;18(9):942–53. doi: 10.1038/s41589-022-01047-x (PMC7613404; doi:10.1038/s41589-022-01047-x)
Supplement: Source Data Extended Data Fig. 4 — Statistical source data for Extended Data Fig. 4. [file 41589_2022_1047_MOESM15_ESM.xlsx]

## Sheet: Sup Fig. 4c
Control	CID661578		Insulin+ cells in the primary islet
26	29
10	23
15	24
33	31
13	23
9	21
19	14
24	29
13	27
26	24
	29
	21

## Sheet: Sup Fig. 4d
Control	CID661578		mnx1+Ins+/Ins+ cells (percentage %)
50	55.1724
20	34.7826
46.6667	41.6667
54.5455	41.9355
53.8462	34.7826
55.5556	28.5714
52.6316	35.7143
41.6667	58.6207
30.7692	40.7407
34.6154	25
	58.6207
	38.0952

## Sheet: Sup Fig. 4g
Control	CID661578.6		Gcg+ins+tp1+ cells
0	2
0	0
0	0
0	2
2	1
2	2
5	1
1
0
