# Supplementary material for: MNK2 deficiency potentiates β-cell regeneration via translational regulation
Source: Nat Chem Biol. 2022 Jun 13;18(9):942–53. doi: 10.1038/s41589-022-01047-x (PMC7613404; doi:10.1038/s41589-022-01047-x)
Supplement: Source Data Extended Data Fig. 6 — Statistical source data for Extended Data Fig. 6. [file 41589_2022_1047_MOESM16_ESM.xlsx]

## Sheet: Sup Fig. 6g
Control	CID661578	Cercosporamide		beta-cell number in the primary islet
41	60	50
38	41	49
54	57	54
45	41	35
33	40	31
67	46	52
70	61	28
34	46	35
46	41	54
36	30	36
48	42	51
33

## Sheet: Sup Fig. 6h
Control	CID661578	Cercosporamide		alpha-cell number in the primary islet
29	45	36
24	43	32
36	43	60
32	36	45
38	48	44
41	45	31
37	32	49
33	49	46
38	45	37
62
43
49
54
38

## Sheet: Sup Fig. 6i
Control	CID661578	Cercosporamide		delta-cell number in the primary islet
24	31	22
19	26	35
27	35	36
24	35	33
32	35	31
23	35	26
25	24	38
29	37	43
29	33	24
49
38
29
41
30

## Sheet: Sup Fig. 6j
Control	CID661578	Cercosporamide
215.362	122.995	176.471		glucose / larva (pmol)
215.362	127.856	186.193
229.947	132.718	161.886
186.193	108.41	176.471
205.639		205.639
