# Supplementary material for: MNK2 deficiency potentiates β-cell regeneration via translational regulation
Source: Nat Chem Biol. 2022 Jun 13;18(9):942–53. doi: 10.1038/s41589-022-01047-x (PMC7613404; doi:10.1038/s41589-022-01047-x)
Supplement: Source Data Extended Data Fig. 7 — Statistical source data for Extended Data Fig. 7. [file 41589_2022_1047_MOESM17_ESM.xlsx]

## Sheet: Sup Fig. 7e
Control	mknk2b MO	CID661578.6	CID661578.6 + mknk2b MO		beta-cell number in the primary islet
19	21	40	14
13	20	23	28
21	16	19	17
17	19	24	16
17	27	19	28
15	19	12	25
9	25	31	26
13	17	23	33
17	21	21	33
16	27	22	25
14	31	34	24
20	16	25	37
22	22	21	21
18	20	23	24
19	30	32	36
17	17	17	20
15	22	22	25
14	25	33	34
25	30	22	26
14	17	43	28
21	36	36	31
18	19	28	19
16	15	29	26
15	24	31
	19
	12

## Sheet: Sup Fig. 7j
ControlMO	acin1b MO	drl MO	mknk2b MO		beta-cell number in the primary islet
18	21	11	21
14	17	7	21
19	22	23	40
14	15	9	25
22	24	16	26
21	23	15	16
16	20	24	25
16	12	29	15
13	26	16	21
16	18	17
26	19	17
12	22
	15
	22

## Sheet: Sup Fig. 7r
Control	CID661578.6	Tg(tp1:mknk2b)	Tg(tp1:mknk2b) + CID661578.6		beta-cell number in the primary islet
14	21	18	16
15	22	17	21
21	24	19	12
5	24	16	20
10	15	22	20
17	23	14	20
15	20	21	19
19	29	17	16
20	20	17	21
15	25	19	15
14	25	7	18
20	27	18
20		12
		17
