# Supplementary material for: MNK2 deficiency potentiates β-cell regeneration via translational regulation
Source: Nat Chem Biol. 2022 Jun 13;18(9):942–53. doi: 10.1038/s41589-022-01047-x (PMC7613404; doi:10.1038/s41589-022-01047-x)
Supplement: Source Data Extended Data Fig. 9 — Statistical source data for Extended Data Fig. 9. [file 41589_2022_1047_MOESM19_ESM.xlsx]

## Sheet: Sup Fig. 9a
MKK1	MKK2	MKK6	ERK1	ERK2	ERK5	JNK1	JNK2	JNK3	p38a MAPK	p38b MAPK	p38g MAPK	p38d MAPK	ERK8	RSK1	RSK2	PDK1	PKBa	PKBb	SGK1	S6K1	PKA	ROCK 2	PRK2	PKCa	PKCγ	PKCz	PKD1	STK33	MSK1	MNK1	MNK2	MAPKAP-K2	MAPKAP-K3	PRAK	CAMKKb	CAMK1	SmMLCK	PHK	DAPK1	CHK1	CHK2	GSK3b	CDK2-Cyclin A	CDK9-Cyclin T1	PLK1	Aurora A	Aurora B	TLK1	LKB1
111	123	107	100	105	97	117	109	104	107	139	112	117	104	80	98	103	96	95	91	114	114	89	107	111	90	102	129	114	119	119	96	96	81	111	112	121	98	104	96	102	123	108	103	107	115	116	112	103	96
[truncated: 90 more columns]

## Sheet: Sup Fig. 9b
MKK1	MKK2	MKK6	ERK1	ERK2	ERK5	JNK1	JNK2	JNK3	p38a MAPK	p38b MAPK	p38g MAPK	p38d MAPK	ERK8	RSK1	RSK2	PDK1	PKBa	PKBb	SGK1	S6K1	PKA	ROCK 2	PRK2	PKCa	PKCγ	PKCz	PKD1	STK33	MSK1	MNK1	MNK2	MAPKAP-K2	MAPKAP-K3	PRAK	CAMKKb	CAMK1	SmMLCK	PHK	DAPK1	CHK1	CHK2	GSK3b	CDK2-Cyclin A	CDK9-Cyclin T1	PLK1	Aurora A	Aurora B	TLK1	LKB1
90	104	98	90	88	64	106	105	102	111	105	88	109	75	66	94	102	99	93	84	102	97	18	4	71	95	38	94	77	56	35	20	93	84	98	93	106	96	93	91	87	56	44	39	80	121	74	26	95	91
[truncated: 90 more columns]
