# Supplementary material for: MNK2 deficiency potentiates β-cell regeneration via translational regulation
Source: Nat Chem Biol. 2022 Jun 13;18(9):942–53. doi: 10.1038/s41589-022-01047-x (PMC7613404; doi:10.1038/s41589-022-01047-x)
Supplement: Source Data Extended Data Fig. 10 — Statistical source data for Extended Data Fig. 10. [file 41589_2022_1047_MOESM20_ESM.xlsx]

## Sheet: Background
GeneSymbol	5'UTR GC content (%)
A1BG	61.8182
AAAS	63.4483
AACS	80
AADAT	63.5338
AAGAB	54.1833
AAK1	59.8997
AAMDC	57.6923
AAMP	68.6275
AAR2	59.4901
AARS1	64.486
AARS2	58.3333
AASDH	40.2174
AASDHPPT	67.3469
AATF	70.3488
ABCA1	62.9393
ABCA2	88.6598
ABCA3	64.6974
ABCA5	42.2003
ABCA7	65.6388
ABCB10	80
ABCB6	74.386
ABCB7	63.6364
ABCB8	57.5758
ABCB9	68.9394
ABCC1	87.5
ABCC10	63.3252
ABCC3	80.3571
ABCC4	78.1022
ABCC5	50.518
ABCC6	61.7073
ABCD1	68.6131
ABCD3	78.8889
ABCD4	54.8883
ABCE1	55.1471
ABCF1	65.2174
ABCF2	57.6471
ABCF3	55.8389
ABCG2	44.6835
ABHD10	61.1111
ABHD11	62.5
ABHD12	81.0606
ABHD13	70.4861
ABHD14A	80.5556
ABHD14B	61.6872
ABHD15	78.8732
ABHD16A	57.3684
ABHD18	41.2169
ABHD2	48.366
ABHD3	42.511
ABHD5	72.1311
ABHD6	67.907
ABI1	60
ABI2	52.8807
ABITRAM	80.4598
ABL1	39.4077
ABL2	75
ABLIM1	46.3077
ABLIM3	61.3699
ABR	63.0909
ABRACL	62.0438
ABRAXAS1	47.9167
ABRAXAS2	36.3636
ABT1	66.6667
ABTB2	69.555
ACAA1	63.0435
ACAA2	77.551
ACACA	55.5976
ACAD10	62
ACAD8	63.6364
ACAD9	62.5
ACADM	47.8723
ACADS	70
ACADSB	47.1616
ACADVL	69.7143
ACAP2	75.7225
ACAT1	45.0245
ACAT2	60.3774
ACBD3	65.1515
ACBD5	57.9044
ACBD6	68.1672
ACCS	64.8148
ACD	70
ACER3	51.5663
ACIN1	54.5732
ACLY	66.3158
ACO1	64.1711
ACO2	43.3333
ACOT1	53.7634
ACOT12	75
ACOT13	48.4404
ACOT2	52.4476
ACOT4	66.6667
ACOT7	76.087
ACOT8	61.039
ACOT9	63.0841
ACOX1	66.4042
ACOX2	61.9632
ACOX3	58.5774
ACP1	77.7778
ACP2	58.0583
ACP5	58.2555
ACP6	62.395
ACP7	64.9289
ACSF2	61.4512
ACSF3	69.5266
ACSL1	48.4848
ACSL3	60.8392
ACSL4	48.3784
ACSS2	48.8281
ACTB	76.1905
ACTG1	74.3455
ACTL6A	60.1173
ACTN1	71.5447
ACTN4	76.2887
ACTR10	65.2174
ACTR1A	66.1538
ACTR1B	82.4675
ACTR2	67.0886
ACTR3	58.6207
ACTR3C	48.8789
ACTR5	73.6842
ACTR6	56.7568
ACTR8	64.7059
ACVR1	73.3612
ACVR1B	53.5135
ACVR2A	56.8182
ACY1	68.4932
ACYP1	63.8191
ACYP2	69.3878
ADA	61.4173
ADAL	51.5702
ADAM10	68.7861
ADAM11	70.9158
ADAM15	81.6901
ADAM17	46.469
ADAM19	74.6835
ADAM9	63.7363
ADAMTS15	68.693
ADAMTS16	75.3623
ADAMTSL4	64.0127
ADAR	52.7728
ADARB1	66.7436
ADAT1	52.0996
ADAT2	39.2996
ADCK1	58.5237
ADCK2	79.5337
ADCK5	71.4286
ADCY3	77.3936
ADCY9	80.5276
ADD1	52.1437
ADD3	54.8183
ADGRA3	80.4965
ADGRE5	60
ADGRF1	48.1081
ADGRG2	61.6438
ADGRG6	67.4923
ADGRL1	72.8571
ADGRL2	40
ADH5	73.8636
ADI1	42.3538
ADIPOR1	65.9517
ADIPOR2	55.8673
ADIRF	60.3175
ADK	70
ADM	54.4944
ADNP	68.1507
ADNP2	74.1071
ADO	77.6471
ADORA2B	81.5126
ADPGK	63.8132
ADPRH	65.6934
ADPRHL1	54.6875
ADPRM	62.6374
ADPRS	76.9231
ADRA1B	70.7547
ADRB1	78.2772
ADRB2	71.0407
ADRM1	76.129
ADSL	60.2041
ADSS2	74.4856
AEBP2	72.5962
AEN	63.5514
AFAP1	48.783
AFAP1L1	84.5455
AFAP1L2	60
AFDN	81.0193
AFF1	70.3008
AFF4	73.9474
AFG1L	53.8462
AFG3L2	79.3103
AFMID	64.8148
AFTPH	66.2461
AGA	61.2903
AGAP1	83.6957
AGAP3	67.7335
AGBL3	51.0961
AGFG1	81.9549
AGGF1	65.8402
AGK	58.9744
AGL	42.0502
AGMAT	73.8095
AGO1	58.6006
AGO2	86.6142
AGO3	59.0078
AGPAT1	46.0526
AGPAT2	82
AGPAT3	72.4026
AGPAT4	46.4789
AGPAT5	70.3704
AGPS	64.7059
AGR2	58.3333
AGRN	74.6004
AGTPBP1	69.0141
AGTRAP	71.2329
AHCTF1	73.545
AHCY	54.2281
AHCYL1	67.625
AHI1	51.4957
AHNAK	70.3252
AHNAK2	60.2694
AHR	74.7145
AHSA1	46.0317
AIDA	71.8391
AIF1L	77.7778
AIFM1	47.8453
AIFM2	71.2963
AIG1	49.1349
AIMP1	59.7701
AIMP2	57.5243
AIP	60.0733
AJM1	71.3725
AJUBA	72.9825
AK1	60
AK2	55.5205
AK3	41.1765
AK4	72.8358
AK5	44.732
AK6	63.7584
AK9	52.0861
AKAP1	51.1976
AKAP10	67.7852
AKAP11	46.5909
AKAP12	65.7576
AKAP13	72.4638
AKAP17A	80.5405
AKAP8	66.0714
AKAP8L	63.0769
AKAP9	32.4873
AKIP1	70.7317
AKIRIN1	75.2381
AKIRIN2	68.8525
AKR1A1	60.3448
AKR1B1	60.124
AKR7A2	77.2727
AKT1	75.3125
AKT1S1	56.2842
AKT2	65.3266
AKT3	69.6203
AKTIP	56.1728
ALAD	64.6809
ALAS1	62.8125
ALCAM	63.4
ALDH16A1	65.4206
ALDH18A1	71.6186
ALDH1A3	79.2208
ALDH1B1	69.5652
ALDH2	70
ALDH3A2	51.9298
ALDH3B1	64.3979
ALDH4A1	53.1646
ALDH7A1	64.7619
ALDH9A1	59.1787
ALDOA	62.4595
ALDOC	60.7477
ALG1	46.9613
ALG10	58.6538
ALG10B	60.8333
ALG11	71.4286
ALG12	62.2047
ALG13	53.4979
ALG14	60.3774
ALG2	70.8333
ALG3	50.4032
ALG5	74.6269
ALG6	45.1493
ALG8	63.1579
ALG9	48.181
ALKBH1	63.1579
ALKBH2	50.9284
ALKBH3	56.8019
ALKBH4	81.4815
ALKBH5	75.7212
ALKBH6	55.8621
ALKBH7	62.963
ALKBH8	58.8652
ALMS1	71.1712
ALOX12	76.8116
ALOXE3	63.4503
ALPG	58.8235
ALS2	56.4103
ALYREF	83.3333
AMACR	64.5161
AMBRA1	55.1069
AMD1	43.1677
AMDHD2	73.8636
AMFR	83.945
AMIGO2	66.9162
AMMECR1	57.4568
AMN1	46.7391
AMOTL1	65.3846
AMOTL2	68.8623
AMPD2	66.3352
AMPD3	58.2716
AMZ2	59.3548
ANAPC1	62.3188
ANAPC10	59.1954
ANAPC11	63.4146
ANAPC13	56.0876
ANAPC15	51.2376
ANAPC16	55
ANAPC4	73.913
ANAPC5	48.2234
ANAPC7	59.3002
ANG	61.3333
ANGEL1	80
ANGEL2	54.7264
ANGPTL4	62.8743
ANGPTL6	57.6973
ANKEF1	52.7888
ANKFY1	71.7949
ANKHD1	64.4444
ANKIB1	68.3962
ANKLE2	88.2353
ANKMY1	60.8187
ANKMY2	56.3536
ANKRA2	53.1046
ANKRD1	50
ANKRD10	73.3333
ANKRD11	70.8647
ANKRD12	49.7238
ANKRD13A	78.7645
ANKRD13C	67.8344
ANKRD13D	72.8417
ANKRD17	73.0769
ANKRD18B	63.1799
ANKRD26	61.9048
ANKRD27	62.1429
ANKRD28	36.6941
ANKRD33B	75.6281
ANKRD36	69.1652
ANKRD36C	57.7586
ANKRD39	82.7586
ANKRD40	83.8462
ANKRD42	61.001
ANKRD44	66.4773
ANKRD46	58.9202
ANKRD49	37.3239
ANKRD50	46.2428
ANKRD52	83.4783
ANKRD54	51.6327
ANKS1A	72.2973
ANKS6	89.0625
ANKZF1	55.6787
ANLN	56.3636
ANO10	74.4
ANO6	42.7948
ANO9	63.4841
ANP32A	63.8889
ANP32B	70.6977
ANP32E	50.6135
ANPEP	69.3811
ANTKMT	78.2946
ANTXR1	62.6404
ANTXR2	70.1046
ANXA1	31.0811
ANXA11	50.6667
ANXA2	43.75
ANXA2R	47.7622
ANXA4	53.8965
ANXA5	67.3203
ANXA6	63.0435
ANXA7	57.5221
ANXA8	67.5824
ANXA8L1	56.5789
AOPEP	38.2114
AOX1	73.6842
AP1AR	70.4918
AP1B1	63.5983
AP1G1	66.6667
AP1G2	59.6206
AP1M1	75.8621
AP1M2	71.6049
AP1S1	76.9231
AP1S2	78.5714
AP1S3	71.2121
AP2A1	76.6917
AP2A2	78.2895
AP2B1	61.5385
AP2M1	70.2703
AP2S1	73.0769
AP3B1	58.6331
AP3D1	81.0345
AP3M1	61.3682
AP3M2	54.5977
AP3S1	62.9268
AP4B1	59.9398
AP4E1	63.3721
AP4M1	65.2778
AP5B1	80
AP5M1	48.8372
AP5S1	66.358
AP5Z1	64.9733
APBA3	72.6804
APBB1	60.8924
APBB2	52.8881
APC	42.596
APC2	78.8136
APEH	76.4706
APEX1	56.1181
APEX2	57.398
APH1A	69.4175
APH1B	73.6842
API5	65.9091
APIP	69.4737
APLP1	79.3651
APLP2	64.1732
APMAP	69.8413
APOBEC3A	55.4217
APOBEC3B	49.5327
APOBEC3C	50
APOBEC3D	56.4885
APOBEC3F	55.6701
APOBEC3G	60
APOC1	56.6802
APOE	52.381
APOL2	55.9748
APOL6	55.1111
APOLD1	66.6667
APOM	56.4
APOO	66.9492
APOOL	52.7778
APP	48.4694
APPBP2	66.6667
APPL1	80.6452
APPL2	48.2927
APRT	79.3103
APTX	58.1034
AQP11	77.5
AQR	62.7907
ARAF	63.2075
ARAP1	58.9958
ARCN1	69.0647
AREG	70.9524
AREL1	54.6778
ARF1	69.4656
ARF3	67.1587
ARF4	57.3529
ARF5	84.0909
ARF6	75.4039
ARFGAP1	60.5714
ARFGAP2	53.8462
ARFGAP3	69.2308
ARFGEF1	73.2794
ARFGEF2	81.0056
ARFIP1	58.1454
ARFIP2	60.6707
ARFRP1	68.9873
ARGLU1	66.5138
ARHGAP1	64.4068
ARHGAP10	77.5701
ARHGAP11A	59.6045
ARHGAP11B	59.596
ARHGAP12	60.8553
ARHGAP17	81.4815
ARHGAP18	51.2195
ARHGAP19	43.4783
ARHGAP21	48.6486
ARHGAP24	47.3224
ARHGAP26	78.961
ARHGAP27	67.4157
ARHGAP29	70.5607
ARHGAP31	68.5824
ARHGAP32	44.9198
ARHGAP35	65.0873
ARHGAP4	83.871
ARHGAP42	56.8345
ARHGAP45	56.8733
ARHGAP5	50.6667
ARHGDIA	76.0925
ARHGDIB	41.7004
ARHGEF1	77.6
ARHGEF10	71.0317
ARHGEF12	67.7497
ARHGEF17	73.0028
ARHGEF18	50.6024
ARHGEF19	65.5556
ARHGEF2	55.3435
ARHGEF28	75.3623
ARHGEF3	43.2119
ARHGEF35	73.0519
ARHGEF39	65.3846
ARHGEF5	75.8929
ARHGEF7	72.5771
ARID1A	77.3779
ARID1B	59.1304
ARID2	59.542
ARID3B	69.6809
ARID4A	63.5468
ARID4B	67.1739
ARID5A	63.297
ARID5B	55.2846
ARIH1	77.0968
ARIH2	52.3364
ARL1	66.8571
ARL13B	55.2268
ARL14EP	55.5556
ARL15	58.5106
ARL16	56.6807
ARL17A	52.518
ARL17B	51.938
ARL2	77.0833
ARL2BP	75.2294
ARL3	70.4918
ARL4A	56.9565
ARL4C	80.404
ARL4D	64.1618
ARL5A	77.551
ARL5B	73.913
ARL6	52.4871
ARL6IP1	66.3677
ARL6IP4	65.8537
ARL6IP5	63.0631
ARL6IP6	46.3303
ARL8B	73.5632
ARMC1	56.1934
ARMC10	72.9323
ARMC6	68.059
ARMC7	62.8125
ARMC8	55.7411
ARMC9	66.2921
ARMCX1	58.5915
ARMCX3	57.3574
ARMCX4	55.4455
ARMCX5	51.3545
ARMCX5-GPRASP2	51.4966
ARMCX6	56.4815
ARMH3	73
ARMT1	46.8278
ARNT	65.2174
ARNTL	49.0305
ARNTL2	80.1688
ARPC1A	59.0909
ARPC1B	78.4615
ARPC2	70.2703
ARPC3	68.8312
ARPC4	61.978
ARPC5	64.5161
ARPC5L	63.4185
ARPP19	59.7806
ARRB1	72.2222
ARRB2	62.8814
ARRDC1	84.375
ARRDC2	75.9162
ARRDC3	39.8058
ARSA	69.437
ARSB	68.6486
ARSD	78.125
ARSG	56.0644
ARSI	70.8647
ARSJ	55.144
ARSK	62.3596
ARV1	41.6667
ASAH1	46.875
ASAH2	46.2025
ASAH2B	50.2128
ASAP1	64.3836
ASAP2	82.9352
ASAP3	84.7826
ASB1	78.4722
ASB13	84.0909
ASB3	54.4798
ASB4	51.7241
ASB6	78.9474
ASB7	61.2329
ASB8	50.2674
ASCC1	50.7009
ASCC2	56.3559
ASCC3	60.6452
ASF1A	53.0534
ASF1B	72.9323
ASH1L	65.8667
ASH2L	57.8231
ASIC2	72.7119
ASL	72.6236
ASMTL	65
ASNS	68.1467
ASNSD1	43.8503
ASPH	73.7557
ASPHD1	63.4298
ASPM	54.7414
ASPSCR1	66.3212
ASRGL1	70.6977
ASS1	74.7191
ASTE1	53.9785
ASTN2	53.4146
ASXL1	78.427
ASXL2	41.4781
ATAD1	39.4231
ATAD2	65.5556
ATAD2B	72.5212
ATAD3A	69.9482
ATAD3B	57.2965
ATAD5	65.445
ATAT1	61.8182
ATE1	59.7523
ATF1	63.3803
ATF2	46.3807
ATF3	67.3913
ATF4	63.1342
ATF5	64.2857
ATF6	41.4634
ATF6B	66.6667
ATF7	43.1186
ATF7IP	32.6299
ATF7IP2	51.5152
ATG10	67.5174
ATG101	65.6051
ATG12	53.8462
ATG13	48.6986
ATG14	62.5
ATG16L1	56.7134
ATG2A	78.3784
ATG3	71.659
ATG4A	50.8982
ATG4B	72.7273
ATG4C	48.0952
ATG4D	73.3333
ATG5	56.391
ATG7	45.9649
ATG9A	69.3989
ATIC	73.8095
ATL1	55.0588
ATL2	41.5075
ATL3	63.4006
ATM	46.4286
ATMIN	42.6829
ATN1	75
ATOX1	72.5
ATP10A	80.1887
ATP10D	53.9007
ATP11A	81.0026
ATP11B	79.2969
ATP11C	74.9753
ATP13A1	50
ATP13A2	83.1579
ATP13A3	33.7591
ATP1A1	71.6253
ATP1B1	77.1429
ATP1B3	74.8428
ATP23	55.7576
ATP2A2	79.1897
ATP2B1	60.0601
ATP2B4	53.8732
ATP2C1	69.5853
ATP5F1A	61.8875
ATP5F1B	66.6667
ATP5F1C	55.4745
ATP5F1D	79
ATP5F1E	67.8571
ATP5IF1	63.3333
ATP5MC1	60.9023
ATP5MC2	43.6565
ATP5MC3	68.1388
ATP5ME	65.5172
ATP5MF	61.5385
ATP5MG	66.6667
ATP5MGL	46.4832
ATP5MJ	53.2374
ATP5MK	53.719
ATP5PB	53.8462
ATP5PD	62.963
ATP5PF	57.513
ATP5PO	63.4146
ATP6AP1	62.5
ATP6AP2	78.125
ATP6V0A1	51.6779
ATP6V0A2	80.2817
ATP6V0B	71.0983
ATP6V0C	75
ATP6V0D1	73.2394
ATP6V0E1	66.6667
ATP6V0E2	64.0979
ATP6V1A	60.8696
ATP6V1C1	52.7473
ATP6V1D	59.434
ATP6V1E1	54.0107
ATP6V1F	63.2653
ATP6V1G1	64.2857
ATP6V1H	61.9512
ATP7A	51.8293
ATP7B	60.177
ATP8B1	70.6329
ATP8B2	76.7442
ATP8B3	71.8121
ATP9A	85.7143
ATP9B	64.7059
ATPAF1	45.6863
ATPAF2	63.2258
ATPSCKMT	53.3333
ATR	62.069
ATRAID	61.9195
ATRN	74.4444
ATRX	61.8605
ATXN1	48.4037
ATXN10	70.4348
ATXN1L	66.2338
ATXN2	77.9359
ATXN2L	77.0115
ATXN3	39.1144
ATXN7	47.9167
ATXN7L1	50.4478
ATXN7L2	58.7079
ATXN7L3B	63.3094
AUH	58.1081
AUNIP	75
AUP1	74.026
AURKA	60.2881
AURKAIP1	75.5102
AURKB	56.6108
AVEN	79.7468
AVL9	71.9457
AVPI1	65.2263
AXIN1	77.9817
AXL	63.0319
AZI2	45.628
AZIN1	46.1053
B2M	56.6667
B3GALNT1	60.4129
B3GALNT2	78.5
B3GALT4	75.0842
B3GALT6	88.0952
B3GAT3	54.1806
B3GLCT	80
B3GNT2	74.8
B3GNT5	48.7524
B3GNT7	86.1702
B3GNTL1	54.9431
B4GALNT1	71.9258
B4GALT1	75.4491
B4GALT2	84.7458
B4GALT3	60.9354
B4GALT4	47.3684
B4GALT5	84.0426
B4GALT6	47.3941
B4GALT7	84.8101
B4GAT1	72.619
B9D1	57.6705
B9D2	61.7347
BABAM1	57.3529
BABAM2	53.9216
BACE1	76.1388
BACE2	84.6154
BACH1	54.5775
BAD	70.5357
BAG1	72.0982
BAG2	73.9247
BAG3	68.9189
BAG4	73.3333
BAG5	68.6901
BAG6	57.6803
BAHD1	82.7273
BAIAP2	61.0899
BAIAP2L1	76.0504
BAK1	63.2509
BANF1	57.6497
BANP	49.9458
BAP1	77.6923
BARD1	64.0351
BARX1	87.0813
BASP1	73.545
BAX	77.8761
BAZ1A	71.1744
BAZ1B	76.3889
BAZ2A	56.3636
BAZ2B	43.9506
BBIP1	51.7301
BBS10	59.6491
BBS2	70.9877
BBS4	42.8571
BBS7	69.5652
BBS9	51.0127
BBX	53.1561
BCAP31	70.7094
BCAR1	67.9012
BCAR3	60.3352
BCAS2	58.3333
BCAS4	83
BCAT1	57.1984
BCAT2	60.6742
BCCIP	66.6667
BCDIN3D	52.6316
BCKDHA	50
BCKDHB	64.7727
BCKDK	69.7417
BCL10	70.7143
BCL2A1	51.9481
BCL2L1	56.168
BCL2L11	65.9722
BCL2L12	55.132
BCL2L13	49.4966
BCL2L2	69.6682
BCL6	45.5531
BCL7A	71.1538
BCL7B	76.6169
BCL7C	84.9624
BCL9	50.8449
BCLAF1	41.9847
BCOR	73.5969
BCORL1	65.3445
BCS1L	52.3302
BDH1	63.9687
BDP1	68.7225
BECN1	69.7368
BEGAIN	58.7145
BEND3	52.4615
BET1	60.4317
BET1L	75.641
BEX3	53.9648
BFAR	48.227
BFSP1	48.6175
BHLHE40	65.6028
BHLHE41	57.3643
BICD1	68.2474
BICD2	82.0225
BICRAL	67.581
BID	64.0562
BIN1	49.9479
BIN3	53.2895
BIRC2	37.7097
BIRC3	32.3796
BIRC5	70.3125
BIRC6	72.3881
BIVM	55.0654
BLCAP	67.43
BLM	40.7194
BLMH	72.8
BLOC1S1	61.1111
BLOC1S2	59.2593
BLOC1S3	64.9123
BLOC1S6	69.2857
BLVRA	63.5294
BLVRB	68.4211
BLZF1	48.9899
BMERB1	66.6667
BMP6	71.4119
BMPR1A	56.6901
BMPR2	62.9791
BMS1	50.7246
BNIP1	80
BNIP2	61.3559
BNIP3	66.6667
BNIP3L	44.8
BOD1	68.2243
BOD1L1	69.5652
BOK	78.777
BOLA1	65.2632
BOLA2	67.0565
BOLA2-SMG1P6	64.8253
BOLA2B	71.831
BOLA3	73.6842
BOP1	82.3529
BORA	59.4901
BORCS5	70.3209
BORCS6	67.5
BORCS7	53.5714
BORCS8	74.2857
BPGM	48.6081
BPHL	65.9938
BPNT1	55.2632
BPNT2	77.6596
BPTF	74.3243
BRAF	81.4159
BRAP	75.6098
BRAT1	62.181
BRCA1	48.4536
BRCA2	58.2915
BRCC3	65
BRD1	57.6946
BRD2	61.413
BRD3	69.7436
BRD4	78.8732
BRD7	85.9813
BRD8	48.2599
BRD9	60.2291
BRF1	55.8296
BRF2	60.2564
BRI3	90
BRI3BP	82.1918
BRIP1	55.2727
BRIX1	75
BRK1	74.0741
BRMS1	68.5714
BRMS1L	72.067
BROX	56.2025
BRPF1	75.1208
BRPF3	82.6087
BRWD1	82.9787
BRWD3	60.3448
BSDC1	44.4444
BSG	60.3143
BST1	58.75
BTAF1	73.6156
BTBD1	71.2871
BTBD10	40.8907
BTBD3	47.4501
BTBD7	66.2539
BTBD9	57.423
BTD	57.9186
BTF3	65.0442
BTF3L4	50.2439
BTG1	65.5949
BTG3	74.4076
BTN2A1	49.1349
BTN2A2	50.4237
BTRC	62.5
BUB1	64.7059
BUB1B	62.5
BUB3	64.2857
BUD13	78.2609
BUD23	62.069
BUD31	53.1674
BVES	74
BYSL	53.125
BZW1	44.0945
BZW2	49.0468
C10orf88	67.3469
C11orf1	40
C11orf24	66.4251
C11orf49	64.4444
C11orf54	44.8161
C11orf58	62.8788
C11orf68	54.8387
C11orf86	69.4915
C11orf98	58.5366
C12orf29	67.2566
C12orf4	42.6752
C12orf43	59.3434
C12orf57	62.7907
C12orf60	48.1132
C12orf73	60.5096
C12orf75	82.0896
C14orf119	56.8966
C14orf93	56.6154
C15orf39	71.0526
C15orf40	75
C15orf48	60.9626
C16orf46	53.0435
C16orf72	79.8005
C16orf87	70.9677
C16orf91	58.3333
C16orf95	65.3266
C17orf58	75
C17orf75	76.4706
C17orf80	59.8291
C18orf21	53.4351
C18orf25	64.3052
C18orf54	53.6103
C19orf12	65.2174
C19orf25	69.0909
C19orf47	76.6355
C19orf48	56.5179
C19orf53	72.7273
C19orf54	51.632
C1D	54.1096
C1GALT1	72.1088
C1GALT1C1	45.0794
C1orf109	57.3034
C1orf112	42.6637
C1orf122	76.304
C1orf131	76.4706
C1orf159	61.6438
C1orf174	77.907
C1orf198	54.1284
C1orf216	50
C1orf226	45.977
C1orf35	72.449
C1orf43	59.7156
C1orf52	68.9655
C1orf53	85
C1orf56	67.0103
C1orf74	60.7004
C1QBP	68.2927
C1QTNF12	81.25
C20orf27	69.5721
C20orf96	52.381
C21orf58	60.7416
C21orf91	75.4098
C22orf39	78.2609
C2CD2	81.6216
C2CD2L	65.3226
C2CD3	61.9048
C2CD5	46.9918
C2orf42	53.8048
C2orf49	68.75
C2orf68	75.6098
C2orf69	76.7123
C2orf74	53.2632
C2orf76	60.099
C3orf14	57.0149
C3orf18	66.4179
C3orf33	64.8936
C3orf38	65.9574
C3orf52	63.1579
C4orf19	66.4894
C4orf3	59.0909
C4orf33	47.2393
C4orf46	60.4651
C4orf48	73.301
C5orf15	63.4146
C5orf22	64.1304
C5orf24	74.1935
C5orf34	51.4512
C5orf51	79.1667
C5orf63	49.6894
C6orf120	74.1379
C6orf136	66.6667
C6orf226	63.6364
C6orf47	57.2804
C6orf52	51.0929
C6orf62	39.0947
C6orf89	47.8324
C7orf25	65.995
C7orf26	79.4677
C7orf50	61.8844
C8orf33	72
C8orf76	80.6452
C8orf82	78.4615
C9orf116	61.1111
C9orf40	73.7542
C9orf64	59.5506
C9orf72	54.4554
C9orf78	72.2222
C9orf85	51.7606
CA13	64.9596
CA2	59.8456
CA8	73.1225
CAAP1	60.355
CAB39	60.1083
CABIN1	63.5104
CABLES1	79.8561
CABYR	48.0263
CACHD1	47.1731
CACNA2D1	72.4346
CACNB3	76.9585
CACNG6	63.9807
CACNG8	81.5534
CACUL1	75
CACYBP	49.3225
CAD	70.4918
CALCOCO1	50.6849
CALCOCO2	60
CALD1	48.5714
CALHM2	63.3681
CALM1	56.0656
CALM2	36.3021
CALM3	63.5071
CALR	73.2394
CALU	41.895
CAMK1	79.0541
CAMK2D	56.7308
CAMK2G	55.7594
CAMK2N1	74.2479
CAMKK1	76.5823
CAMKK2	56.1765
CAMKMT	70.4918
CAMLG	68.4932
CAMSAP1	83.4625
CAMSAP2	75.3906
CAMTA1	60.199
CAMTA2	73.161
CAND1	59.5782
CANT1	58.5973
CANX	56.5611
CAP1	60.9959
CAP2	66.6667
CAPG	58.7302
CAPN1	70.1149
CAPN2	46.1207
CAPN5	78.6164
CAPN7	63.4195
CAPNS1	63.6752
CAPRIN1	73.0496
CAPRIN2	53.1844
CAPS2	43.2
CAPZA1	53.8462
CAPZA2	64
CAPZB	58.6538
CARD10	78.1395
CARD19	79.845
CARD8	46.6743
CARHSP1	58.0556
CARMIL1	63.0332
CARNMT1	46.2264
CARS1	48.1054
CASC3	50
CASD1	53.5681
CASK	79.1519
CASKIN2	64.5102
CASP2	69.5238
CASP3	54.75
CASP4	41.7722
CASP6	62
CASP7	65.0307
CASP8	52.1452
CASP8AP2	64.7059
CASP9	67.0769
CAST	56.1056
CASTOR1	87.5
CASTOR2	84.6975
CASZ1	59.1772
CAT	61.25
CATSPER1	57
CATSPERG	53.3333
CAV1	62.6744
CAV2	62.9393
CAVIN1	71.0692
CAVIN3	64
CBFA2T2	46.6071
CBFB	81.0811
CBL	74.6835
CBLL1	59.0909
CBR1	68.4783
CBR3	72.807
CBR4	48.1928
CBS	56.5495
CBSL	59.1463
CBWD1	57.6923
CBWD2	48.973
CBWD3	63.2653
CBWD5	37.1555
CBWD6	66.1017
CBX1	65.032
CBX2	82.9545
CBX3	63.9456
CBX5	50.3145
CBX6	65.3846
CBX8	59.4937
CBY1	58.642
CC2D1A	74.2739
CC2D1B	71.5232
CCAR1	46
CCAR2	66.747
CCDC103	65
CCDC107	79.5455
CCDC112	48.538
CCDC115	51.9912
CCDC117	46.9799
CCDC12	57.037
CCDC121	60.241
CCDC124	57.9439
CCDC125	43.9394
CCDC126	50.8811
CCDC127	66.1972
CCDC13	69.0476
CCDC134	58.2418
CCDC137	73.3333
CCDC138	39.4975
CCDC14	40.7895
CCDC142	63.9752
CCDC15	61.236
CCDC157	69.4444
CCDC159	55.6818
CCDC163	57.9741
CCDC167	56.6667
CCDC174	65.3333
CCDC18	65.6805
CCDC186	49.7449
CCDC22	64.0719
CCDC28A	59.0909
CCDC28B	62.3188
CCDC32	62.2837
CCDC34	57.1429
CCDC43	65.2174
CCDC47	67.3171
CCDC50	74.7331
CCDC51	60.5322
CCDC57	59.3123
CCDC59	63.6364
CCDC6	76.5152
CCDC66	37.2041
CCDC71	70.9402
CCDC74A	71.0843
CCDC77	55.9524
CCDC80	46.0145
CCDC82	49.5575
CCDC85B	80.1802
CCDC86	75
CCDC88A	57.529
CCDC88B	68.254
CCDC90B	53.8951
CCDC91	50.0888
CCDC93	69.3333
CCDC97	50.8721
CCDC9B	31.25
CCHCR1	55.5556
CCL2	52.3077
CCM2	85.7143
CCN1	78.125
CCN2	75.5
CCN5	58.8957
CCNA2	70.9804
CCNB1	65.4867
CCNB1IP1	48.6656
CCNB2	67.4797
CCNC	41.25
CCND1	72.7848
CCND3	71.4462
CCNDBP1	68.75
CCNE1	82.2581
CCNE2	52.9412
CCNF	57.0423
CCNG1	57.7957
CCNH	56.3197
CCNI	57.8947
CCNJL	78.4
CCNL1	60.3774
CCNL2	53.4179
CCNO	68.2353
CCNQ	77.2727
CCNT1	59.375
CCNT2	44.9612
CCNY	73.7299
CCNYL1	78.9883
CCP110	47.0667
CCPG1	66.8582
CCS	70.1299
CCSAP	76.6304
CCSER2	71.8147
CCT2	55.9846
CCT3	62.037
CCT4	65.2439
CCT5	67.4863
CCT6A	64.2857
CCT7	54.1806
CCT8	62.1749
CCZ1	76.1194
CCZ1B	74.359
CD109	69.2308
CD151	71.5278
CD164	41.1043
CD24	74.0909
CD276	67.9634
CD2AP	72.807
CD2BP2	60.4743
CD320	73.5294
CD40	66.6667
CD44	73.6842
CD46	63.4286
CD47	80.4878
CD55	71.5909
CD58	70.3704
CD59	51.0638
CD63	56.8627
CD68	62.5
CD69	40.7407
CD70	69.5946
CD79A	50
CD81	58.4615
CD82	66.4773
CD83	59.2391
CD9	58.209
CD99	74.2424
CD99L2	75
CDADC1	61.9469
CDAN1	80.7692
CDC123	68.9655
CDC14A	52.6613
CDC16	64.3373
CDC20	73.3333
CDC23	54.5455
CDC25A	71.4894
CDC25B	58.4665
CDC25C	64.6113
CDC26	49.4152
CDC27	44.7227
CDC34	84.3023
CDC37	76.1905
CDC37L1	69.8492
CDC40	44.4444
CDC42	54.7619
CDC42BPA	53.1298
CDC42BPB	83.5106
CDC42EP1	68.4755
CDC42EP2	58.5586
CDC42EP4	69.2308
CDC42SE1	57.2744
CDC42SE2	46.6549
CDC45	62.2378
CDC5L	59.322
CDC6	62.2222
CDC7	61.1765
CDC73	71.1765
CDCA2	62.4441
CDCA3	57.9545
CDCA4	75.8242
CDCA5	74.1935
CDCA7	73.913
CDCA7L	58.9641
CDCA8	67.4286
CDCP1	78.022
CDH17	50.495
CDH2	78.7037
CDIN1	55.1724
CDIP1	68.4211
CDIPT	70.1461
CDK1	57.7922
CDK10	59.3909
CDK11A	54.8673
CDK11B	49.1909
CDK12	64.5051
CDK13	72.2798
CDK15	46.3087
CDK16	76.7981
CDK17	73.0849
CDK19	72.3724
CDK2	65.9218
CDK20	64.3678
CDK2AP1	82.7731
CDK2AP2	68.3938
CDK4	69.6774
CDK5	75.5102
CDK5R1	81.9048
CDK5RAP1	62.963
CDK5RAP2	67.1958
CDK5RAP3	53.7944
CDK6	71.2743
CDK7	43.8692
CDK8	59.4456
CDK9	82.6087
CDKAL1	44.3114
CDKL1	55.6114
CDKN1A	51.004
CDKN2AIP	69.7531
CDKN2AIPNL	77.7778
CDKN2C	63.0705
CDKN2D	80.9816
CDKN3	75.8065
CDPF1	78.9474
CDR2	78.0645
CDR2L	79.8544
CDS1	74.5455
CDS2	75.2941
CDT1	65.1163
CDV3	72.3708
CDYL	48.199
CEBPB	76.6507
CEBPG	56.2814
CEBPZ	62.069
CEBPZOS	44.878
CELF1	41.9267
CELSR1	78.8889
CEMIP2	46.9009
CENATAC	70
CEND1	72.7273
CENPA	70.922
CENPB	90.2724
CENPBD1	62.1951
CENPC	62.1622
CENPE	58.3333
CENPF	54.7619
CENPH	53.8462
CENPI	51.8519
CENPJ	51.497
CENPK	48.8189
CENPL	55.6477
CENPM	70.7317
CENPN	62.1622
CENPO	55.4878
CENPP	61.8978
CENPQ	49.0196
CENPS	75.2941
CENPT	57.6531
CENPU	67.6471
CENPV	81.8182
CENPW	57.2327
CENPX	70.5882
CEP104	73.8872
CEP120	46.6786
CEP126	49.3565
CEP128	53.7994
CEP131	76.6355
CEP152	58.6207
CEP162	40.7407
CEP164	54.7297
CEP170	64.6643
CEP192	66.25
CEP20	61.1111
CEP250	54.4941
CEP290	62.5
CEP295	56.3025
CEP350	72.5434
CEP41	56
CEP43	50
CEP44	51.0067
CEP55	67.284
CEP57	49.2437
CEP57L1	49.308
CEP63	56.135
CEP68	64.7799
CEP70	44.3946
CEP72	59.0909
CEP76	73.1429
CEP78	74.6377
CEP83	52.9412
CEP85	47.973
CEP85L	72.0497
CEP89	63.0952
CEP97	50.7937
CEPT1	46.4286
CERCAM	59.6154
CERK	86.5385
CERS2	78.6822
CERS5	55.2553
CERS6	79.661
CERT1	68.4834
CES1	65.8537
CES4A	67.086
CETN2	57.4468
CETN3	52.6316
CFAP20	65.4135
CFAP20DC	49.0706
CFAP298	61.4325
CFAP300	67.6471
CFAP36	69.0476
CFAP410	60.251
CFAP46	76.7442
CFAP57	53.4247
CFAP97	75.431
CFD	61.5385
CFDP1	65.5629
CFL1	64.1975
CFL2	60.3865
CFLAR	47.1861
CGAS	56.0345
CGB2	59.8039
CGB5	64.3646
CGB7	63.5086
CGB8	63.9785
CGGBP1	52.0154
CGRRF1	74.0741
CHAC1	71.6814
CHAC2	63.1769
CHAF1A	80.4878
CHAF1B	60.5839
CHCHD1	67.8571
CHCHD2	60.3175
CHCHD3	67.9739
CHCHD4	66.7692
CHCHD5	63.2768
CHCHD6	69.863
CHCHD7	49.0446
CHD1	61.2642
CHD1L	51.8797
CHD2	43.5315
CHD3	45.283
CHD4	75.3165
CHD5	80.5369
CHD6	36.0656
CHD7	62.8627
CHD8	52.443
CHD9	38.8102
CHDH	70.8779
CHEK1	58.6934
CHEK2	48.7425
CHERP	76.2712
CHFR	71.4286
CHIC1	59.854
CHIC2	69.8361
CHID1	61.7486
CHKA	77.0435
CHM	46.0033
CHMP1A	70
CHMP1B	65.6566
CHMP2A	67.5472
CHMP2B	66.9388
CHMP3	57.3276
CHMP4A	73.4694
CHMP4B	81.8182
CHMP4C	67.5978
CHMP5	53.3333
CHMP6	79.4872
CHMP7	56.1728
CHN1	74.2004
CHORDC1	58.9474
CHP1	66.9565
CHPF	65.5462
CHPF2	61.5435
CHPT1	81.5315
CHRAC1	77.5281
CHRFAM7A	58.1935
CHRNA5	72
CHRNA7	76.25
CHRNB1	67.1642
CHST10	71.8593
CHST11	72.1983
CHST12	77.1429
CHST14	81.7391
CHST15	52.1807
CHST3	75.1843
CHST7	68.8623
CHSY1	80.5743
CHTF18	81.5385
CHTOP	63.3898
CHUK	70.3125
CHURC1	63.4146
CIAO1	75.3968
CIAO2A	62.8571
CIAO2B	68.4211
CIAO3	59
CIAPIN1	57.5758
CIART	55.7423
CIB1	69.6429
CIBAR1	78.5714
CIC	85.1695
CINP	56.4103
CIP2A	73.0159
CIPC	63.4615
CIR1	52.2222
CIRBP	68.2353
CISD1	64.2857
CISD2	78.4946
CISD3	88.8889
CIT	71.7647
CITED2	63.9344
CIZ1	69.6697
CKAP2	42.4812
CKAP2L	46.085
CKAP4	83.432
CKAP5	53.0612
CKB	87.013
CKLF	64.7059
CKMT1A	57.8563
CKMT1B	56.5365
CKS1B	64.6154
CKS2	61.2245
CLASP1	48.1383
CLASP2	71.2766
CLCC1	45.0586
CLCN2	76.1905
CLCN3	48.6056
CLCN5	54.2424
CLCN6	61.1111
CLDN1	70.8333
CLDN10	56.962
CLDN11	75.3769
CLDN12	50.5882
CLDN4	60.1942
CLDN7	60.6897
CLDND1	71.7678
CLEC16A	74.6753
CLEC2B	34.2105
CLGN	54.6341
CLHC1	34.296
CLIC1	56.37
CLIC3	80
CLIC4	73.8318
CLINT1	68.932
CLIP1	66.2745
CLIP2	75.6962
CLIP4	80.0752
CLK1	70.7463
CLK2	62
CLK3	73.0159
CLK4	61.9048
CLMN	85.3448
CLMP	74.026
CLN3	61.8421
CLN5	61.1111
CLN6	77.0833
CLN8	61.3636
CLNS1A	65
CLOCK	42.3326
CLP1	56.1983
CLPB	67.2241
CLPP	72.7273
CLPTM1	60.3989
CLPTM1L	86.0465
CLPX	68.254
CLSPN	63.8889
CLSTN1	77.1753
CLTA	65.4788
CLTB	59.0476
CLTC	70.0422
CLU	70.6667
CLUAP1	55.6962
CLUH	73.5849
CMAS	68.6047
CMBL	70.0337
CMC1	60.5072
CMC2	58.0292
CMC4	58.0574
CMIP	84.5622
CMPK1	78.1746
CMSS1	61.8644
CMTM3	64.5669
CMTM4	86.6972
CMTM6	73.8318
CMTM7	79.6296
CMTM8	80.2048
CMTR1	71.7791
CMTR2	63.3838
CNBP	66.6667
CNDP2	55.1913
CNEP1R1	78.022
CNIH1	74.4681
CNIH3	66.8998
CNIH4	46.9786
CNKSR3	73.38
CNN1	59.1633
CNN2	85.1852
CNN3	73.6111
CNNM1	65.625
CNNM2	68.4492
CNNM3	80
CNNM4	81.6327
CNOT1	53.1136
CNOT10	67.7656
CNOT11	77.2152
CNOT2	60.4136
CNOT4	51.634
CNOT6	48.1061
CNOT6L	74.4928
CNOT7	46.8661
CNOT8	49.0991
CNOT9	69.8276
CNP	57.4766
CNPPD1	58.6449
CNPY2	64.7913
CNPY3	65.7534
CNPY4	54.0541
CNST	68.0519
CNTNAP3	72.8155
CNTNAP3B	74.6988
CNTRL	44.9782
CNTROB	56.437
COA1	50.7576
COA3	65.2174
COA4	64.1509
COA5	70.0935
COA6	49.9083
COA7	71.4286
COA8	80.9524
COASY	62.7368
COCH	71.0526
COG1	66.6667
COG2	69.8413
COG3	69.3878
COG4	53.2787
COG5	62.5
COG6	75.3846
COG7	65.1282
COG8	58.3333
COIL	54.8387
COL11A1	56.1047
COL13A1	62.6815
COL18A1	77.2727
COL22A1	57.1717
COL3A1	45.2991
COL4A5	48.6111
COL5A1	77.1429
COL5A2	50.3185
COL6A1	75.3086
COLGALT1	61.5385
COLGALT2	74.3935
COMMD1	65.0943
COMMD10	46.5753
COMMD2	64.4444
COMMD3	66.6667
COMMD4	64.6409
COMMD5	69.2105
COMMD6	65.3199
COMMD7	80.2632
COMMD8	66.6667
COMMD9	57.8125
COMT	67.5147
COMTD1	82.7586
COP1	66.6667
COPA	63.75
COPB1	58.4615
COPB2	58.7629
COPE	51.2821
COPG1	66.3462
COPG2	71.25
COPRS	73.9437
COPS2	76.1905
COPS3	50.0931
COPS4	69.0476
COPS5	56.9343
COPS6	77.2727
COPS7A	57.8378
COPS7B	56.0563
COPS8	53.8194
COPS9	80.9524
COPZ1	62.3656
COQ10B	46.4419
COQ2	35.9091
COQ3	62.5
COQ4	85
COQ5	52.9412
COQ6	65.8683
COQ7	54.902
COQ8A	72.1739
COQ8B	60.7261
COQ9	70.3704
CORO1A	62.1399
CORO1B	72.7273
CORO1C	67.6991
COTL1	82.3171
COX10	66.6667
COX11	63.3094
COX14	67.037
COX15	54.1353
COX16	56.25
COX17	58.3333
COX18	62.0229
COX19	67.5
COX20	71.161
COX4I1	58.5965
COX5A	69.4915
COX5B	56
COX6A1	35.7143
COX6B1	54.3478
COX6C	51
COX7A2	46.4078
COX7A2L	59.3308
COX7B	50
COX7C	53.913
COX8A	52.459
CPA4	65
CPD	31.875
CPEB1	56.0427
CPEB2	74.0933
CPEB4	46.9314
CPLANE1	63.6872
CPLANE2	66.6667
CPM	41.1184
CPNE1	40.5995
CPNE2	82.716
CPNE3	54.1935
CPNE7	82.1429
CPNE8	66.6667
CPOX	66.3551
CPPED1	60.3604
CPQ	66.6667
CPSF1	68.8525
CPSF2	45.1087
CPSF3	49.269
CPSF4	58.8496
CPSF6	76.9231
CPSF7	75.1724
CPT1A	76.129
CPT2	66.6667
CPTP	71.2766
CRABP2	61.9318
CRACR2B	62.9898
CRADD	58.8362
CRAMP1	77.592
CRAT	64.4628
CRBN	56.6667
CRCP	67.2414
CREB1	61.8785
CREB3	65.4206
CREB3L2	63.5171
CREB3L4	50.8711
CREB5	37.0277
CREBBP	82.1832
CREBL2	69.697
CREBRF	47.6489
CREBZF	72.0472
CREG1	61.9048
CRELD1	53.3505
CRELD2	79.4118
CREM	51.9849
CRHBP	62.2222
CRIM1	79.0291
CRIP1	70.2703
CRIP2	63.6964
CRIPT	58.8235
CRISPLD2	68.6099
CRK	78.2609
CRKL	72.3485
CRLF2	58.0645
CRLF3	75.6098
CRLS1	74.3738
CRNKL1	50.3782
CROT	57.4074
CRTAP	60.9375
CRTC2	76.5217
CRTC3	81.2081
CRY1	68.0272
CRY2	63.6364
CRYBG1	66.9405
CRYBG2	65.3333
CRYBG3	73.9796
CRYL1	82.5397
CRYZ	47.1861
CRYZL1	65.6716
CS	67.4419
CSAG1	51.2739
CSDE1	43.4211
CSE1L	63.4146
CSF1	76
CSGALNACT2	45.7447
CSK	72.7273
CSKMT	57.0866
CSNK1A1	66.3158
CSNK1D	73.0408
CSNK1G1	51.7073
CSNK1G3	53.697
CSNK2A1	46.4789
CSNK2A2	87.5676
CSNK2A3	52.6718
CSNK2B	68.5714
CSPP1	36.2101
CSRNP1	61.4035
CSRNP2	72.9651
CSRP1	65.4378
CSRP2	68.6747
CST3	70.9677
CSTB	71.7949
CSTF1	55.665
CSTF2	61.5385
CSTF2T	56.5217
CSTF3	49.6774
CT45A1	51.7241
CTBP1	60.1887
CTBP2	60
CTBS	68
CTC1	80
CTCF	66.092
CTDNEP1	74.6392
CTDP1	73.7931
CTDSP1	76.2332
CTDSP2	73.8095
CTDSPL	87.5
CTDSPL2	57.1429
CTH	56.7568
CTHRC1	73.1092
CTIF	65.3646
CTNNA1	44.1523
CTNNAL1	78.9474
CTNNB1	57.2207
CTNNBIP1	71.6981
CTNNBL1	57.0909
CTNS	54.3807
CTPS1	68.0272
CTR9	65.2695
CTSA	67.2387
CTSB	68.9173
CTSC	59.375
CTSD	75
CTSF	76.6667
CTSH	56.9298
CTSL	63.8191
CTSS	43.9024
CTSV	58.5366
CTTN	57.9235
CTTNBP2NL	46.3542
CTU2	69.0476
CUEDC2	72.8814
CUL1	44.2105
CUL2	39.0013
CUL3	78.8136
CUL4A	69.3122
CUL4B	57.0988
CUL5	65.8537
CUL7	73.1092
CUL9	79.3651
CUTA	59.4533
CUTC	68.6957
CUX1	45.8333
CWC15	62.3288
CWC22	50.5515
CWC25	55.0725
CWC27	57.2052
CWF19L1	41.1658
CWF19L2	40
CXADR	78.1609
CXCL1	73.0769
CXCL8	47.7778
CXorf38	66.0633
CXXC1	70.8738
CXXC5	70.1731
CYB561	76.5563
CYB561A3	62.0513
CYB561D2	62.1495
CYB5A	71.5909
CYB5B	58.4615
CYB5D1	56.0606
CYB5D2	56.8873
CYB5R1	59.6154
CYB5R2	69.9675
CYB5R3	61.7128
CYB5R4	75.5319
CYB5RL	55.9441
CYBA	70
CYBC1	73.1302
CYC1	83.3333
CYCS	52.1739
CYFIP1	55.6367
CYHR1	66.6667
CYLD	49.6855
CYP1B1	63.807
CYP20A1	51.9135
CYP27B1	56.7568
CYP2R1	51.6189
CYP2S1	73.913
CYP39A1	44.0208
CYP51A1	53.2567
CYREN	64.7368
CYRIB	51.6816
CYSTM1	61.0169
CYTH2	76.9784
CYTH3	53.6321
CYTH4	59.5238
CZIB	72.8814
DAAM1	51.0791
DACT2	76.3889
DAD1	62.6866
DAG1	61.7458
DAGLB	65.1786
DALRD3	69.4779
DAP	81.3253
DAP3	57.6087
DAPK3	72.1612
DARS1	60.4803
DARS2	52.7828
DAW1	48.7179
DAXX	60.6667
DAZAP1	61.5385
DAZAP2	57.3171
DBF4	44.9426
DBF4B	55.7692
DBI	62.2129
DBN1	63.8298
DBNL	69.8864
DBP	61.5584
DBR1	61.9048
DBT	50
DCAF1	54.2553
DCAF10	63.5135
DCAF11	59.589
DCAF12	65.9176
DCAF13	68.8525
DCAF15	66.6667
DCAF16	48.3553
DCAF17	71.0227
DCAF4	53.2236
DCAF5	74.4292
DCAF6	41.3008
DCAF7	69.1542
DCAF8	57.2139
DCAKD	68.9119
DCBLD1	79.6296
DCBLD2	76.1518
DCDC2	63.1068
DCK	69.5187
DCLK2	76.1578
DCLRE1A	40.4444
DCLRE1B	61.3108
DCLRE1C	53.1702
DCP1A	51.1785
DCP1B	61.5385
DCP2	69.1176
DCPS	80.9524
DCTD	68.3775
DCTN1	60.6349
DCTN2	56.6802
DCTN3	64.5161
DCTN4	47.6636
DCTN5	62.3377
DCTN6	60
DCTPP1	70
DCUN1D1	45.7143
DCUN1D2	83.3333
DCUN1D3	64.6154
DCUN1D4	50.8083
DCUN1D5	60.3448
DCXR	73.3333
DDA1	68.4783
DDAH1	47.7876
DDAH2	62.8159
DDB1	66.4234
DDB2	58.2822
DDHD1	72
DDI2	76.5258
DDIAS	60.0985
DDIT3	42.328
DDIT4	64.9746
[truncated: 7,854 more rows]

## Sheet: CIDtranslationDown
GeneSymbol	5'UTR GC content (%)
ABCA3	64.6974
ADAMTS15	68.693
ADCY3	77.3936
ADCY9	80.5276
ANGEL1	80
ANKLE2	88.2353
ANKRD10	73.3333
ARHGAP17	81.4815
ARHGEF17	73.0028
ATF7IP	32.6299
ATXN1L	66.2338
BAP1	77.6923
BAZ2A	56.3636
C21orf58	60.7416
C2CD2L	65.3226
C4orf48	73.301
CANT1	58.5973
CASZ1	59.1772
CBX2	82.9545
CCDC85B	80.1802
CCNF	57.0423
CDC25A	71.4894
CELSR1	78.8889
CENPBD1	62.1951
CEP250	54.4941
CHD8	52.443
CHST12	77.1429
CSNK2A2	87.5676
DFFB	65.991
EPHB4	79.1075
EPN1	47.698
FAM171A1	86.4979
FAM20C	82.9889
FAM83D	76.9231
FBXL18	62.5581
FBXO44	57.9498
FOXRED2	74.6154
FTH1	73.2057
FURIN	62.8713
GAS2L1	80.3279
GID8	71.4286
GPR39	52.521
GPRC5C	72.8632
GRAMD1A	63.4899
GTF3C2	50.3968
HAP1	66.6667
HOXA1	55.6818
HSPA1A	63.0841
HSPA2	58.7156
HYAL2	70.5667
INPP4A	67.6845
IP6K1	54.8936
ITPK1	61.0959
KDELR1	73.5751
KEAP1	69.9387
KIAA2013	82.1053
KIF18B	65.625
KMT2A	61.9048
LARS2	52.0833
MAPK3	63.6364
MAST2	38.1643
MDC1	60
MFSD5	76.0417
MGA	60.1064
MTMR4	79.2208
NACC2	80.625
NEU3	61.7188
NLRX1	73.0032
NT5DC2	61.4973
NUAK1	75.4153
ODC1	58.8589
ORC1	59.5628
OTUB2	71.2121
PARD3	84.7176
PHF2	88.4211
POLR3A	63.8889
POMGNT1	58.679
POMZP3	68.4647
POP1	62
PPP6R2	56.4735
PREX1	84.1727
PTPRA	50.5739
RMDN2	32.4742
RNASEK	63.3333
RXYLT1	52.7039
SBF1	84.6154
SCAI	78.022
SEMA3F	56.2893
SF1	62.5298
SIPA1L3	64.8393
SLC25A10	80.4196
SLC25A6	73.0769
SLC66A2	84.3023
SLC7A6	57.7558
SPG7	66.6667
SPINDOC	82.684
ST3GAL4	62.6424
STUB1	73.1591
SUOX	56.3107
TICRR	68.6441
TMCO3	73.8739
TMEM115	69.869
TMEM164	68.4896
TPST1	60.6897
TRIM26	57.2327
TSC22D4	67.971
TSPAN17	80.303
TTC7A	62.766
TUBB4B	67.5676
TUBB8	63.7931
TXNIP	35.4633
TYRO3	59.5238
TYSND1	65.7895
UBE2S	81.9095
UBTD1	76.0714
UCK1	83.1461
UNC119	70
UNC93B1	77.7778
UPF1	77.2908
URB1	68.6275
WWP2	54.4423
ZBED1	77.7174
ZNF142	58.5982
ZNF530	61.9946
ZNF629	66.1765
ZSCAN16	50.6667
ZZEF1	76.2963

## Sheet: CIDtranslationUp
GeneSymbol	5'UTR GC content (%)
ACADM	47.8723
ACSL4	48.3784
ADAM9	63.7363
AIMP1	59.7701
AK4	72.8358
ALKBH8	58.8652
ANKRD49	37.3239
ANP32E	50.6135
ANXA1	31.0811
AP1AR	70.4918
AP3M2	54.5977
ARL13B	55.2268
ARL14EP	55.5556
ARL5B	73.913
ARMT1	46.8278
ASAH2	46.2025
ASAH2B	50.2128
ATAD1	39.4231
ATF2	46.3807
ATXN3	39.1144
AZIN1	46.1053
BBIP1	51.7301
BCAT1	57.1984
BICRAL	67.581
BIRC2	37.7097
BIRC3	32.3796
BLZF1	48.9899
BNIP3	66.6667
BPGM	48.6081
BRMS1L	72.067
C11orf58	62.8788
C4orf3	59.0909
CAPN7	63.4195
CAPZA2	64
CASP3	54.75
CBWD1	57.6923
CBWD2	48.973
CBWD3	63.2653
CBWD5	37.1555
CCDC126	50.8811
CCDC59	63.6364
CCDC90B	53.8951
CCNC	41.25
CCNE2	52.9412
CCNT2	44.9612
CCPG1	66.8582
CD164	41.1043
CD58	70.3704
CD69	40.7407
CDC73	71.1765
CENPK	48.8189
CENPU	67.6471
CEP290	62.5
CEP57	49.2437
CHORDC1	58.9474
CIART	55.7423
CLDND1	71.7678
CLGN	54.6341
CLIC4	73.8318
CLIP4	80.0752
CLPX	68.254
CMAS	68.6047
CNIH3	66.8998
COMMD8	66.6667
COPS2	76.1905
CPLANE2	66.6667
CREM	51.9849
CRLF3	75.6098
CSGALNACT2	45.7447
CWC22	50.5515
CXCL8	47.7778
DAAM1	51.0791
DAW1	48.7179
DCAF13	68.8525
DCBLD1	79.6296
DCUN1D1	45.7143
DCUN1D4	50.8083
DDX1	71.2121
DDX58	44.3992
DEK	74.8387
DIS3	53.6977
DNAJB9	68.75
DNTTIP2	65.5172
DUS4L	60.745
DYNC1I1	72.9258
DYNC2LI1	64
DYNLT3	77.0492
ECHDC1	61.6487
ECM1	59.4059
ECT2	51.9916
EIF3E	40
EIF4A2	52.9412
EIF5	57.1146
ELL2	69.2308
EMB	71.5328
EMC2	45.9302
ENPP4	68.3761
ERH	59.0909
ERI1	53.8824
ERN1	74.7826
ESCO1	34.3267
ETS1	63.6076
FAM214A	66.2618
FBXO11	67.0951
FEM1C	60.2709
FKBP3	64
FKBP7	70.297
FLRT3	43.7363
FOXL1	70.2857
FOXN2	60.9773
FRMD6	50.5976
FUBP3	81.7308
GABPA	60.5055
GLMN	58.0645
GNPDA2	44.3787
GRPEL2	58.5366
GTF2H2C	56.3953
HAT1	60
HBP1	64.6465
HHEX	81.25
HIGD1A	67.893
HK2	66.7401
HMGN5	42.6667
HMMR	51.5789
HSD17B12	56.6667
HSPA13	59.2593
HSPBAP1	69.5364
IBTK	41.2963
ICE2	48.0331
IFNGR1	52.9307
IFRD1	45.098
INSIG2	51.3725
ITGAV	75.9717
ITPR1	61.4286
IVNS1ABP	51.2104
JRKL	57.1429
KATNBL1	70
KDM3A	70.1923
KIAA1586	55.9902
KLHL4	43.4783
KPNA5	64.8536
KRCC1	47.3214
KYAT3	44.3489
LARP7	44.4056
LEO1	63.6364
LIN9	66.4193
LMBRD2	61.9537
LRATD2	69.5009
LRRC40	58.9744
LYPLA1	47.5806
MACIR	64.2412
MAK16	68
MAP9	56.3707
MBNL2	44.7344
MCTP1	73.025
MFSD1	63.4146
MOSMO	85.8639
MOSPD1	47.4576
MRE11	51.1278
MRPL1	63.1579
MSH2	62.5899
MYNN	45.4545
N4BP2L2	38.5663
NBN	48.5075
NDUFAF2	70.5882
NIFK	64
NMD3	57.1429
NMI	73.1707
NOC3L	52.4752
NOL8	44.8878
NOP58	61.4525
NT5C3A	55.3623
NUCB2	51.9455
NUDCD1	34.3434
NUF2	59.4982
OARD1	44.4181
ODF2L	48.0328
ODR4	52.5641
ORC3	39.726
ORC4	43.2802
OTUD6B	47.1074
PAIP2	52.6627
PALM2AKAP2	72.5086
PARPBP	47.7137
PCNP	57.7922
PDCD10	50.8264
PDK1	67.2131
PHOSPHO2	55.2684
PIBF1	50.3788
PIGK	57.1429
PIGN	47.5446
PJA2	59.0909
PLEKHF2	75
PLOD2	77.4359
PLS1	42.1875
PMAIP1	65.9341
PNPLA8	39.1509
POLK	39.988
PRELID3B	67.8571
PRIMPOL	44.1648
PRKAA1	43.2545
PRMT3	50.7937
PRPF40A	64.1221
PTX3	54.7619
RAB18	72.7273
RAB23	66.7697
RAD51AP1	42
RAP2C	69.8663
RASSF3	81.8841
RASSF8	73.8416
RB1	68.5185
RBBP8	50.6394
RBM7	45.2055
RECQL	52.6419
RIMKLB	51.7184
RND3	42.8058
RNF13	56.4744
RNF2	73.4043
RPAP3	43.9206
RSL24D1	52.9412
RSRC1	59.1241
SCAMP1	69.0909
SCFD1	46.9203
SCOC	44.9438
SEC63	75.8794
SEMA3E	48.5762
SEPTIN7	33.5756
SGCE	47.8378
SHOC2	43.129
SKIL	35.402
SLC30A1	76.867
SLC7A11	46.0714
SLCO1B3	39.5833
SLK	76.4026
SMC6	62.0939
SMPDL3A	64.5522
SNAPC1	75.6098
SNX10	57.5682
SNX14	43.3862
SPAG16	80
SRP9	60.8696
STAG2	44.7761
STK38L	74.1379
STX7	58.0952
STXBP3	62.5
SUMO1	63.0137
SYCP2	50
TAF1A	48.5564
TAX1BP1	45.2261
TBC1D15	42.7184
TBC1D23	55.5556
TBC1D8B	59.116
TBK1	67.6768
TCEAL9	48.4
TENT2	45.9266
TFPI	42.9668
THNSL1	48.9865
THOC1	75
TM9SF3	81.9209
TMA16	65.1786
TMED7	66.8033
TMEM267	53.8462
TMEM30A	75.3247
TMEM41B	64.4737
TMEM47	79.2969
TMEM50A	63.2353
TMEM87B	70.2786
TMTC3	48.927
TNFAIP8	46.9477
TPD52	49.0716
TRHDE	70.438
TRMT11	40.0484
TRMT1L	47.1264
TRPA1	70.8571
TRPC1	73.5741
TRPS1	47.0483
TRUB1	49.1525
TTC26	42.3601
TTC33	56.1151
TTK	41.7722
TUBE1	77.0833
U2SURP	40.9698
UACA	42.2343
UBXN4	72
UCHL5	56.3514
UFL1	64.7059
UFM1	59.3583
UGGT2	70.7865
UPRT	47.8571
USO1	64.1975
USP15	37.5295
USP8	54.6032
VAMP4	63.9024
VAMP7	74.3363
VEZT	52.5871
VPS26A	45.9384
VRK1	60.5634
WASHC4	72.8571
WBP4	64.8485
WDR75	46.9388
XRCC4	44.4444
ZBED5	47.5992
ZCCHC9	61.9342
ZDHHC13	50.3067
ZFAND1	78.2609
ZFAND6	52.8662
ZFP14	48.3051
ZMPSTE24	75
ZNF12	74.0283
ZNF146	42.8852
ZNF260	39.5514
ZNF292	48.3108
ZNF567	54.4554
ZNF569	48.2531
ZNF641	63.7555
ZNF644	56.4
ZNF670	65.1163
ZRANB2	60
ZWILCH	41.3333

## Sheet: cercoTranslationDown
GeneSymbol	5'UTR GC content (%)
A1BG	61.8182
ABCA2	88.6598
ABCC5	50.518
ABCD4	54.8883
ABHD12	81.0606
ABHD14B	61.6872
ABHD15	78.8732
ABR	63.0909
ACBD6	68.1672
ACOT13	48.4404
ACP6	62.395
ACTR1B	82.4675
ACYP2	69.3878
ADAR	52.7728
ADCK2	79.5337
ADCY3	77.3936
ADCY9	80.5276
ADGRL1	72.8571
ADIPOR1	65.9517
AFF1	70.3008
AGAP1	83.6957
AGMAT	73.8095
AGO2	86.6142
AGPAT1	46.0526
AGPAT2	82
AGPAT3	72.4026
AHNAK	70.3252
AHSA1	46.0317
AIF1L	77.7778
AIG1	49.1349
AKAP13	72.4638
AKAP17A	80.5405
AKIRIN1	75.2381
AKT2	65.3266
ALKBH3	56.8019
ALKBH4	81.4815
ALKBH5	75.7212
AMFR	83.945
ANAPC1	62.3188
ANAPC11	63.4146
ANAPC15	51.2376
ANAPC16	55
ANAPC5	48.2234
ANKRD13A	78.7645
ANKRD33B	75.6281
ANKRD39	82.7586
ANKRD40	83.8462
ANKRD42	61.001
ANKRD54	51.6327
ANKS1A	72.2973
ANKS6	89.0625
ANO9	63.4841
ANTKMT	78.2946
ANXA11	50.6667
AP1M2	71.6049
AP2M1	70.2703
AP2S1	73.0769
AP3D1	81.0345
AP5S1	66.358
APBA3	72.6804
APH1A	69.4175
AREL1	54.6778
ARF5	84.0909
ARFIP2	60.6707
ARHGAP17	81.4815
ARHGEF17	73.0028
ARHGEF35	73.0519
ARIH2	52.3364
ARL2BP	75.2294
ARMC7	62.8125
ARPC1A	59.0909
ARPC2	70.2703
ARPC3	68.8312
ARSD	78.125
ARSG	56.0644
ASB1	78.4722
ASB6	78.9474
ASB8	50.2674
ASCC2	56.3559
ASF1B	72.9323
ASRGL1	70.6977
ASS1	74.7191
ASXL1	78.427
ATF3	67.3913
ATF4	63.1342
ATG13	48.6986
ATG4D	73.3333
ATMIN	42.6829
ATOX1	72.5
ATP5F1D	79
ATP5F1E	67.8571
ATP5MC3	68.1388
ATP5ME	65.5172
ATP5MG	66.6667
ATP5MK	53.719
ATP6V0C	75
ATP6V0E2	64.0979
ATPAF1	45.6863
ATXN1L	66.2338
AVL9	71.9457
AVPI1	65.2263
B3GALT6	88.0952
B4GALT2	84.7458
B4GALT3	60.9354
BABAM1	57.3529
BACE2	84.6154
BAG1	72.0982
BAX	77.8761
BAZ2A	56.3636
BCL2L12	55.132
BCL7A	71.1538
BCL7B	76.6169
BCL7C	84.9624
BCORL1	65.3445
BDH1	63.9687
BET1L	75.641
BEX3	53.9648
BID	64.0562
BIN3	53.2895
BIRC5	70.3125
BLCAP	67.43
BLOC1S1	61.1111
BMERB1	66.6667
BOLA1	65.2632
BOLA2	67.0565
BOLA2B	71.831
BOLA3	73.6842
BORCS5	70.3209
BORCS8	74.2857
BRD1	57.6946
BRD2	61.413
BRD4	78.8732
BRI3	90
BTF3	65.0442
C11orf24	66.4251
C11orf98	58.5366
C12orf57	62.7907
C15orf40	75
C17orf58	75
C18orf21	53.4351
C19orf25	69.0909
C19orf53	72.7273
C1orf122	76.304
C1orf174	77.907
C1orf43	59.7156
C1orf52	68.9655
C21orf58	60.7416
C22orf39	78.2609
C2CD2	81.6216
C2CD3	61.9048
C2orf68	75.6098
C3orf18	66.4179
C4orf48	73.301
C6orf89	47.8324
C7orf26	79.4677
C8orf76	80.6452
CABIN1	63.5104
CABLES1	79.8561
CACNB3	76.9585
CAD	70.4918
CALM3	63.5071
CAMK1	79.0541
CAMK2G	55.7594
CAMKK2	56.1765
CAMKMT	70.4918
CAMTA1	60.199
CANT1	58.5973
CAPZB	58.6538
CARHSP1	58.0556
CBL	74.6835
CBY1	58.642
CCDC115	51.9912
CCDC124	57.9439
CCDC142	63.9752
CCDC167	56.6667
CCDC85B	80.1802
CCM2	85.7143
CCNB1IP1	48.6656
CCNI	57.8947
CD24	74.0909
CD99	74.2424
CD99L2	75
CDADC1	61.9469
CDC42BPB	83.5106
CDC42SE2	46.6549
CDCA5	74.1935
CDK16	76.7981
CDK2AP1	82.7731
CDKN2AIPNL	77.7778
CDKN2C	63.0705
CEBPB	76.6507
CENATAC	70
CENPB	90.2724
CENPBD1	62.1951
CENPM	70.7317
CENPO	55.4878
CENPV	81.8182
CEP250	54.4941
CEP85	47.973
CERK	86.5385
CFAP20	65.4135
CHCHD1	67.8571
CHCHD2	60.3175
CHCHD3	67.9739
CHCHD5	63.2768
CHCHD6	69.863
CHCHD7	49.0446
CHD5	80.5369
CHD8	52.443
CHMP4B	81.8182
CHP1	66.9565
CHPT1	81.5315
CHRAC1	77.5281
CHST3	75.1843
CIAO2B	68.4211
CIB1	69.6429
CIC	85.1695
CINP	56.4103
CIZ1	69.6697
CKLF	64.7059
CKS1B	64.6154
CLCN2	76.1905
CLDN10	56.962
CLEC16A	74.6753
CLIP2	75.6962
CLPTM1L	86.0465
CLSTN1	77.1753
CMC1	60.5072
CMC2	58.0292
CMTM3	64.5669
CNNM2	68.4492
CNTROB	56.437
COA1	50.7576
COA4	64.1509
COA5	70.0935
COA6	49.9083
COA8	80.9524
COG7	65.1282
COMMD7	80.2632
COMT	67.5147
COPRS	73.9437
COPS7A	57.8378
COPS7B	56.0563
COPS9	80.9524
COQ9	70.3704
COTL1	82.3171
COX10	66.6667
COX17	58.3333
COX4I1	58.5965
COX5A	69.4915
COX6B1	54.3478
COX7A2	46.4078
COX7C	53.913
COX8A	52.459
CPEB1	56.0427
CPSF4	58.8496
CPTP	71.2766
CRABP2	61.9318
CRCP	67.2414
CREBBP	82.1832
CRELD2	79.4118
CRIP1	70.2703
CRLS1	74.3738
CRTC2	76.5217
CRTC3	81.2081
CRYL1	82.5397
CSNK2A2	87.5676
CSNK2B	68.5714
CSRNP1	61.4035
CSRNP2	72.9651
CSRP1	65.4378
CST3	70.9677
CSTB	71.7949
CTBP1	60.1887
CTDNEP1	74.6392
CTDSP2	73.8095
CTSB	68.9173
CUTA	59.4533
CXXC5	70.1731
CYB561	76.5563
CYB5A	71.5909
CYB5D2	56.8873
CYB5RL	55.9441
CYBC1	73.1302
CYREN	64.7368
CZIB	72.8814
DAP	81.3253
DCAF12	65.9176
DCAF5	74.4292
DCAF7	69.1542
DCLRE1B	61.3108
DCLRE1C	53.1702
DCPS	80.9524
DCTD	68.3775
DCTN3	64.5161
DCUN1D2	83.3333
DCXR	73.3333
DDA1	68.4783
DDAH2	62.8159
DDTL	62.963
DEAF1	64.9104
DEF8	62.8993
DENND1A	73.4082
DENND5A	66.281
DESI1	75
DGAT2	77.1028
DGCR2	70.3883
DGKZ	77.7143
DGUOK	57.9661
DHRS4	47.3684
DIP2C	78.8889
DIS3L2	57.5342
DISP1	51.2478
DLGAP4	60.7531
DLX2	70.7182
DNAJC15	73.1707
DNAJC19	59.9309
DNAJC30	53.3333
DNAJC9	71.2121
DNAL4	63.2558
DNASE1	60.3
DNASE1L1	58.5459
DPH3	67.1642
DPM2	76.4706
DPM3	59.7403
DRAP1	84.2105
DTD1	84.2105
DUS1L	86.1386
DUSP14	57.6613
DUSP22	69.8113
DUT	69.7248
DYNC1H1	68.0672
DYNLL1	71.0037
DYNLRB1	59.0476
E2F6	56.6807
EBPL	63.4921
ECE1	54.1436
ECHS1	71.4286
EFNA1	70.5882
EI24	56.6929
EID2	62.1951
EIF1	69.4805
EIF1B	62.5532
EIF2D	68.2927
EIF3K	57.2289
EIF4EBP1	70
EIF4EBP2	76.6537
EIF5A	61.6071
EIF5A2	68.4615
EIPR1	53.4653
ELF1	54.986
ELK1	66.4596
ELMOD3	52.0548
ELOB	82.9268
ELOF1	54.9645
EMC6	67.2
EMC8	77.51
EMC9	65.2542
EMD	74.7368
EMSY	57.3333
ENDOV	75
ENTR1	82.9493
EOLA1	62.2244
EOLA2	62.4754
EP300	66.1017
EPN1	47.698
EPN2	57.1429
EPOP	75.5411
EPOR	75.7009
ERG28	66.1654
ERGIC1	82.2086
ESPL1	58.2418
ETHE1	67.2131
FAAP20	58.8763
FAAP24	53.7415
FABP5	75
FADD	70.7317
FADS3	79.2683
FAM104A	71.5909
FAM120AOS	50.1147
FAM136A	57.1244
FAM156A	52.7687
FAM156B	52.6752
FAM168A	69.7115
FAM174C	85
FAM207A	57.5
FAM20C	82.9889
FAM217B	47.5
FAM234B	82.6087
FAM24B	58.2237
FAM53C	56.4732
FANCA	81.25
FARP2	68.75
FAT1	76.3033
FAU	58.4906
FBRS	64.9816
FBXL4	52.784
FBXO27	82.1918
FBXO9	73.5751
FDX1	76.3006
FDX2	60
FGFR1	72.4551
FHL1	42.616
FHL2	56.5506
FIS1	66.2338
FKBP11	56.7485
FKBP1A	78.7356
FKBP1B	66.2879
FKBPL	59.3284
FKRP	58.8757
FLNB	68.5315
FLNC	76.2931
FLYWCH2	68.9373
FOXC2	77.3176
FOXK2	87.2611
FOXM1	70.8609
FSD1	79.1946
FTH1	73.2057
FTSJ1	61.2832
FUOM	70.0565
FURIN	62.8713
GABARAP	75.6303
GABARAPL1	66.0079
GABARAPL2	75.9259
GAL	79.8942
GALNS	65.4691
GALNT11	60.7807
GALNT18	65.0485
GAS2L1	80.3279
GATA4	61.4286
GATAD2A	61.1416
GATD1	74.4898
GBA2	70.4198
GBF1	60.7242
GCHFR	72.5664
GDE1	66.087
GET4	80.4348
GFER	76.9231
GGA3	60.8911
GID8	71.4286
GINS2	76.7857
GIT1	87.037
GLRX2	40.9664
GLRX5	80
GLTP	82.0359
GNA11	87.931
GNA12	57
GNAI2	57.4
GNB1	67.118
GNG5	66.573
GOLGA7	73.9927
GOSR2	62.249
GPR137	67.2083
GPR157	82.6667
GPRIN1	79.1045
GPX1	62.6667
GPX4	75.2941
GPX7	69.2308
GRAMD1A	63.4899
GRB2	70.0306
GRHPR	69.0909
GRK2	86.3436
GSK3B	58.0454
GSTK1	65.7534
GSTZ1	54.9587
GTF2A2	44.4444
GTF2H5	57.5
GTF2IRD1	79.7834
GTF3A	77.3109
GTPBP8	56.25
GUCD1	77.551
GUK1	66.6667
H1-2	47.619
H1-3	35.1852
H1-4	62.9032
H2AC12	39.1304
H2AC13	40.5405
H2AC14	40.5405
H2AC18	55.7692
H2AC19	56.6038
H2AC20	38.5965
H2AX	59.1549
H2AZ2	78.0645
H2BC11	44.4444
H2BC12	53.3333
H2BC21	45.2381
H2BC4	36.3636
H2BS1	50.8772
H3-3A	73.2591
H3C14	58.8235
H3C15	57.4468
H3C2	51.2821
H3C4	58.37
H4C14	60.7143
H4C15	60.7143
H4C5	42.8571
HADH	39.8773
HAGHL	73.5149
HARBI1	52.0161
HAUS4	66.4975
HBA1	56.7568
HCFC1R1	66.129
HDAC11	73.5426
HDAC3	58.0713
HDDC2	85.7143
HDGF	81.7073
HEBP1	78.8079
HEBP2	80.5861
HELZ	43.8889
HELZ2	68.8341
HERC1	62.8378
HERC2	77.2059
HES6	82.7068
HILPDA	61.215
HINT1	72.549
HINT2	74.6032
HINT3	68.75
HIPK1	59.7156
HMG20B	68.1159
HMGXB3	72.2348
HOMER2	82.7027
HPCAL1	57.2993
HPS1	63.0366
HPS4	47.486
HS1BP3	85.7143
HS6ST1	83.9344
HSBP1	63.6364
HSBP1L1	75.2688
HSF1	75.974
HSPG2	86.0215
HUWE1	64.3766
HYAL2	70.5667
IAH1	55.7276
ICMT	81.1321
ID2	70.9091
ID3	54.6667
IDS	66.0759
IFI27L1	55.6962
IFI27L2	65
IFI6	61.7647
IFT122	49.435
IFT140	66.2577
IFT172	61.1111
IFT22	57.7396
IFT52	47.8604
IGF2R	80.6061
IKBKE	59.2516
IL10RB	73.7374
ILKAP	78.8732
ILRUN	70.7317
IMP3	71.4286
ING1	77.3333
ING5	58.0396
INKA2	71.8954
INO80	75.2137
INO80D	50.8816
INO80E	75.7143
IP6K1	54.8936
IPO13	66.0522
IRAK1	85.5556
IRF7	64.5777
ISCA1	73.75
ISCU	51.6153
ISG20	54.463
ISG20L2	63.9764
ISOC2	68.6567
ITGAE	70.4545
ITGB1BP1	60.4607
ITGB3	85.7143
ITGB5	53.317
ITPK1	61.0959
JAGN1	56.9554
JAM3	66.6667
JOSD1	54.6272
JOSD2	73.8806
JPT1	60.4693
JPT2	82.3529
JTB	68.4834
KANSL1	73.7069
KANSL3	56.7493
KCMF1	82.8179
KCTD2	76.9231
KCTD20	58.9342
KCTD21	67.4699
KCTD5	65.3846
KCTD7	79.8913
KDM1B	72.9469
KDM5C	66.6667
KDSR	84.0909
KHDC1	60.6742
KHNYN	74.8634
KIAA0100	50.8482
KIAA0319	61.1449
KIAA1191	56.0606
KIAA1958	78.7975
KIF1B	69.5876
KIF1C	75.493
KLF13	78.5714
KLF16	85.3659
KLF4	63.6516
KLHDC2	69.3038
KLHDC3	69.1824
KLHDC8B	63.5135
KLHDC9	72
KMT2A	61.9048
KMT2C	72.3502
KMT2D	70.7137
KRT10	58.6207
KRTCAP2	66.25
KXD1	63.4518
LAGE3	69.2982
LAMA5	82.0896
LAMTOR1	78.0822
LAMTOR2	69.4444
LCMT1	69.7183
LDB1	68.8235
LDLRAD3	58.5366
LDLRAP1	77.4194
LEMD2	66.1597
LGALS7	76
LGALS7B	77.7778
LIMD2	75.6944
LIN37	60
LITAF	66.1972
LMBR1L	56.7568
LMNB2	65.3846
LMO4	65.7609
LOC107984974	69.0171
LOXL1	68.0124
LRP1	65.5602
LRRC20	63.3663
LRRC27	69.6429
LRRC28	51.9797
LRRC57	71.5447
LRRC8A	60.1023
LSM1	63.0058
LSM10	69.8795
LSM12	59.1065
LSM2	73.2057
LSM4	82.1429
LSM6	67.3077
LSM7	70
LSM8	65
LTO1	68.4211
LY6E	67.8261
LYRM4	63.5945
LYSMD4	60.3306
MAD2L2	74.8428
MAF1	74.2081
MALL	43.3333
MALSU1	64.2857
MANBAL	53.8462
MAP1LC3A	80.1325
MAP1LC3B2	73.3766
MAP2K3	66.3507
MAP2K5	66.6667
MAP3K11	71.6129
MAP3K3	79.3003
MAP3K4	48.8959
MAPK14	74.8571
MAPKAP1	56.3964
MAPKAPK2	84.6154
MAPKAPK5	76.2846
MAPRE3	55.042
MARCHF3	61.8868
MARCHF4	59.1993
MARCHF8	67.7763
MARCKSL1	80.5
MAST2	38.1643
MAST3	86.6667
MAZ	89.5954
MBD3	86.3248
MBD5	46.1133
MBTPS1	53.1955
MC1R	63.728
MCM3AP	36
MCRIP1	66.8571
MCRIP2	81.0976
MCUR1	74.0458
MDK	67.581
MDM2	68.9542
MDM4	56.8345
MDN1	70.0535
MDP1	67.5676
MEA1	53.1381
MECP2	54.0881
MECR	55.7823
MED10	75
MED12	66.0377
MED27	69.5652
MED29	62.2222
MED30	66.4634
MED9	66.6667
MEF2D	67.0561
METAP1D	47.2648
METRN	87.2093
METTL22	62.0968
METTL26	66.6667
METTL2A	66.6667
METTL2B	66.6667
MFF	52.9138
MFHAS1	83.042
MFSD12	81.4208
MFSD13A	60.3376
MFSD9	68.7003
MGAT1	52.7617
MGAT4B	59.2932
MICAL3	73.8028
MIDN	75.6701
MIEF1	54.5272
MIEN1	81.0811
MINDY1	50.5623
MKKS	38.427
MKNK2	84.4898
MLF2	71.4286
MLLT1	85.8639
MLXIP	82.6531
MMAB	66.6667
MON1A	67.4603
MORN2	50.8532
MORN4	63.0435
MPC1	48.8255
MPC2	72.7749
MPG	69.2015
MPPE1	53.481
MPRIP	83.9286
MPV17L2	71.875
MRPL10	69.3878
MRPL11	63.8298
MRPL20	69.7368
MRPL23	83.871
MRPL34	70.4545
MRPL41	75
MRPL43	68.5185
MRPL52	60.3627
MRPL53	75
MRPS15	73.3945
MRPS16	66.0494
MRPS24	77.2727
MRPS6	73.1707
MRRF	44.5748
MSANTD2	37.1547
MSRB1	74.4186
MSRB3	62.3116
MT1E	52.1127
MT1X	53.5211
MT2A	66.6667
MTAP	64.6018
MTCH1	76.455
MTCH2	54.7917
MTCP1	57.9592
MTFR1L	66.2116
MTMR12	78.2178
MTRNR2L1	38.7944
MTRNR2L2	40.0217
MTRNR2L8	41.1458
MTRNR2L9	45.4545
MXRA7	51.1364
MYBL2	81.7647
MYH9	67.7778
MYL6B	67.0968
MYLIP	75.5274
MZT2B	80.9524
NAA10	78.1955
NAAA	71.875
NABP2	74.7967
NACC2	80.625
NADK	65.8088
NARF	65.5098
NAXD	68.4211
NBAS	66.6667
NBDY	58.5586
NBPF1	57.8238
NBPF10	57.1429
NBPF12	57.0932
NBPF15	55.2549
NBPF26	57.1429
NBPF3	51.1265
NBPF8	55.102
NBPF9	56.5495
NCK2	65.1054
NCOA6	41.7736
NCOR2	75.9062
NDE1	48.3826
NDFIP1	76.0204
NDRG3	58.5106
NDST1	64.4558
NDST2	61.8214
NDUFA2	48.9362
NDUFA3	70.8333
NDUFA7	58.8235
NDUFAB1	65.3846
NDUFAF8	69.1176
NDUFB1	64.2857
NDUFB10	80.4598
NDUFC1	49.2771
NDUFS6	63.6364
NEK6	73.3624
NELFB	87.1795
NENF	70.8333
NEU3	61.7188
NFIC	81.4815
NFS1	71.875
NHEJ1	65.625
NHP2	64.7059
NINJ1	82.3529
NIPSNAP1	64.5161
NKIRAS2	67.5676
NLGN2	63.5036
NME1-NME2	64.8148
NME2	54.6667
NME4	66.6068
NME6	65.7143
NMNAT1	49.6855
NOP53	42.8571
NOTCH1	82.8244
NOTCH2NLB	71.6667
NOTCH2NLC	70.5202
NPAS2	79.5302
NPIPB3	41.0256
NPM3	43.4783
NPTXR	86.4706
NQO2	55.8081
NR1H3	58.371
NRIP3	78.7879
NSD1	60.2679
NSMCE1	61.5385
NSMCE4A	57.6923
NT5C3B	74.359
NT5DC2	61.4973
NTAN1	70.1587
NTAQ1	54.5198
NUAK1	75.4153
NUDT2	51.5254
NUDT3	79.8046
NUMA1	58.2456
NUTF2	71.0396
ODC1	58.8589
OGDH	50
OGFOD3	80.198
OGFR	88
OIP5	63.3333
OPA3	63.1579
ORC6	63.8298
ORMDL3	54.1054
OST4	67.2727
OTUD3	68.9076
P2RX4	77.7778
P2RX5	80.6667
PAM16	71.2644
PAQR5	53.5928
PARP6	60.4366
PARVB	40.7692
PATZ1	77.2849
PAXX	86.3636
PCBD1	56.6474
PCBD2	66.6667
PCBP2	72.8571
PCDH9	46.0983
PCGF3	64.8712
PCNT	65.9953
PCNX3	76.4925
PCYT2	67.3295
PDAP1	81.6327
PDCD2	76.7857
PDCD2L	65.625
PDE4A	73.1928
PDE6B	61.8132
PDE6D	71.4286
PDLIM2	63.0769
PDRG1	71.7647
PDXK	81.3253
PDXP	86.6667
PEA15	60.2597
PEAK1	43.8596
PEBP1	73.2558
PECR	70.5882
PEDS1	79.0698
PEX10	64.9728
PFKFB3	60.8836
PFN2	71.7949
PGAM1	73.5043
PGAP2	61.1872
PGAP6	87.2611
PGF	73.5632
PGP	93.6508
PHC1	77.3842
PHC2	82.153
PHF19	76.9231
PHRF1	73.6111
PHYKPL	68.3087
PI4K2A	78.9474
PI4KA	79.0698
PI4KB	57.7399
PIDD1	74.2188
PIGBOS1	53.7313
PIGH	81.6327
PIGX	76.2821
PIK3R2	68.8288
PIP4K2B	79.5455
PIP4P1	80.7339
PITHD1	75.5102
PITPNA	83.6207
PITPNM1	80.6452
PKN1	86.5741
PKN3	74.5763
PLA2G12A	75.0958
PLAAT3	64.539
PLAGL2	65.4378
PLCD3	83.8095
PLD2	74.6667
PLEC	74.0909
PLEKHM2	87.4477
PLPPR2	70.303
PLXND1	83.7838
PMM1	80
PNKD	84.2697
PNPLA2	77.3684
PNPO	63.8095
POC1A	63.9831
POLDIP2	79.7468
POLE4	78.3784
POLR1A	52.7273
POLR1D	69.8565
POLR2D	83.6364
POLR2F	58.4112
POLR2H	67.2061
POLR2I	89.4737
POLR2J	74.1935
POLR2J2	68.6567
POLR2J3	68
POLR2L	80.9524
POLR3H	73.7127
POM121	60
POMGNT1	58.679
POMK	56.5891
POMZP3	68.4647
POP5	72.5
POP7	70.6186
POTEE	57.6433
POTEI	57.8947
POTEJ	52.6882
PPARD	59.7531
PPARGC1B	54.8223
PPCDC	57.5835
PPIAL4A	44
PPIAL4C	45.3333
PPIAL4D	46.6667
PPIAL4E	46.6667
PPIAL4G	56
PPIF	72.5
PPP1R14B	82.5926
PPP1R16A	66.436
PPP2R2C	78.7276
PPP2R2D	49.0137
PPP4C	65.6522
PPP5C	70
PPP6R1	77.0798
PPP6R2	56.4735
PRADC1	79.7468
PRCC	64.135
PRDX4	71.7949
PRELID1	79.1444
PRELID2	58.7927
PRKRA	53.7037
PRMT2	49.8039
PRPF19	70.4433
PRPF8	67.6768
PRR11	58.4615
PRR14	66.055
PRR7	67.5854
PRRC2A	70.4918
PRSS3	56.4565
PRUNE1	59.7723
PRXL2B	74.3119
PSMA7	78.022
PSMD3	73.1707
PSMG3	62.3377
PSMG4	80.2632
PTDSS1	57.9853
PTMA	64.2857
PTMS	82.2157
PTOV1	71.855
PTP4A2	53.5385
PTPMT1	91.6667
PTPN1	58.6081
PTPN18	84.6154
PTPN3	42.5215
PTPRA	50.5739
PTPRF	57.485
PTPRJ	81.9209
PUS1	70.2461
PWWP2B	88.8889
PXMP2	82.1429
PYCARD	77.1429
QDPR	72.2222
R3HCC1	79.4118
RAB22A	79.771
RAB32	74.359
RAB35	78.6408
RAB40C	86.2832
RAB4A	74.5161
RAB5C	58.6093
RAB6B	71.3249
RAB6D	70.5357
RABL2A	59.8712
RABL2B	64.2468
RABL6	81.5261
RAC1	77.512
RAD23A	75.8621
RAD51D	73.6842
RAF1	60.2888
RALY	69.0096
RANBP3	63.7931
RANGRF	58.8235
RAPGEF1	89.0244
RAPGEF2	36.0538
RBCK1	65.5941
RBFA	77.4194
RBM10	66.4103
RBPMS2	78.1481
RBSN	50.4886
RCAN3	66.4646
RECQL4	77.551
REPIN1	58.195
RETREG3	68
REXO2	74.1935
RFLNB	85.9375
RGS10	59.4828
RGS19	71.6724
RGS3	62.2093
RHBDD3	64.7196
RHEB	72.3958
RHNO1	53.9623
RHOA	59.4982
RHOG	69.403
RIPPLY2	65.5629
RITA1	61.9718
RNASEH1	63.8973
RNASEH2C	70
RNF10	73.0263
RNF114	68.75
RNF115	73.8739
RNF126	86.0215
RNF135	80
RNF141	54.8673
RNF185	55.8824
RNF213	63.522
RNF41	55.4333
RNF7	77.2727
RNPEPL1	82.5243
ROGDI	74.1935
ROMO1	63.4615
RPL12	65.1685
RPL13	73.494
RPL13A	62.7907
RPL14	67.6692
RPL15	59.3176
RPL17	61.1285
RPL18	68.5714
RPL18A	65.9574
RPL19	66.1137
RPL27A	54.5455
RPL28	71.4286
RPL30	64.2857
RPL35	71.1111
RPL35A	54.9296
RPL36	68.5446
RPL37A	67.7419
RPL38	61.3208
RPL39L	61.9681
RPL41	48.3871
RPLP0	65.6934
RPLP1	68.7023
RPLP2	72.973
RPP21	81.25
RPRD2	47.8762
RPS10	63.1387
RPS12	65.8537
RPS15A	56.25
RPS16	68.5185
RPS17	51.7241
RPS19BP1	80
RPS20	60.9756
RPS21	69.2308
RPS26	49.3976
RPS27	59.5041
RPS28	77.1429
RPS29	62.7907
RPS6KA4	73.7327
RPS6KB2	84.6154
RPS8	52.6316
RRP36	62.5
RTL6	72.5843
RUNX1	50.8507
RWDD4	59.5694
RXYLT1	52.7039
S100A10	72.8682
S100A11	73.0337
S100A13	55.3687
S100A16	60.2484
S100A6	70.3125
SAMD4B	56.6543
SAP18	60.8491
SAP30L	79.4408
SAT2	67.2043
SBF1	84.6154
SCAI	78.022
SCMH1	53.235
SDC3	86.6279
SDF4	71.1268
SDHAF2	60.8696
SDK1	65.0061
SEC22C	69.7987
SEC61G	55
SELENOH	69.5238
SELENOW	71.0843
SEMA3F	56.2893
SEMA4F	72.3077
SERF1A	70.1493
SERF1B	70.1493
SERF2	62.1421
SERTAD1	61.1111
SERTAD2	68.7919
SETD1B	78.6611
SETD5	58.8752
SFSWAP	63.5714
SFT2D1	68.75
SFT2D2	67.1053
SGPL1	70.2703
SGTB	67.4419
SH3BGRL3	75.7143
SH3GL1	82.6816
SHB	77.4914
SHFL	80.1802
SIAH2	78.75
SIN3B	38.9189
SIVA1	78.1818
SKI	89.0625
SLC20A2	42.1505
SLC25A10	80.4196
SLC25A14	59.5652
SLC25A15	66.3934
SLC25A19	53.3654
SLC25A3	65.1877
SLC25A33	81.4978
SLC25A38	67.3239
SLC25A39	66.0767
SLC25A4	76.6355
SLC25A43	80.8824
SLC25A44	53.9637
SLC2A8	68.5083
SLC30A7	63.5838
SLC35E2A	66.1184
SLC35E2B	66.4474
SLC35E3	67.8218
SLC39A9	53.8348
SLC41A1	60.8486
SLC47A1	76.7442
SLC48A1	82.0896
SLC66A2	84.3023
SLC6A17	72.327
SLC6A8	84.2835
SLC7A6	57.7558
SLC9A3R1	73.0594
SLC9A3R2	85.5769
SMAD3	76.6727
SMAP1	78.0142
SMARCB1	78.4314
SMCR8	60.3622
SMDT1	81.1594
SMG5	60.2105
SMIM11A	64.6667
SMIM11B	57.5758
SMIM12	47.5949
SMIM20	75.5319
SMIM26	70.2128
SMIM27	56.7244
SMIM29	71.6714
SMIM4	67.5497
SMPD1	64.1805
SMUG1	54.8295
SMYD2	77.0833
SMYD4	74.0741
SNAI1	66.25
SNAP29	77.8846
SNAP47	64.218
SNAPIN	65.8537
SNF8	59.6078
SNRNP200	68.8073
SNRNP25	70.8995
SNRPB	64.6465
SNRPF	63.1148
SNU13	62.3762
SNX11	52.7397
SNX12	41.5663
SNX3	79.8319
SOCS3	76.6827
SOD1	63.6364
SPATA2	50.7987
SPATA33	55.9322
SPCS1	70.2128
SPG21	75.9124
SPIDR	47.6562
SPINDOC	82.684
SPPL3	80.6517
SPRING1	83.432
SPSB1	69.419
SPTAN1	71.6016
SRCAP	63.9437
SRRD	57.1429
SRSF9	79.8561
SSNA1	78.4314
SSR3	39.1026
SSU72	78.4314
ST3GAL2	64.8485
ST3GAL3	56.9423
ST3GAL4	62.6424
STARD3	74.1007
STIMATE	80.6122
STK16	64.455
STK32C	62.8205
STK35	74.5455
STK4	73.6842
STK40	63.0872
STN1	65.3061
STRADB	62.585
STX10	71.2871
STX16	61.1878
STX5	69.2913
SUMF1	70.8333
SUMO2	64.8
SUMO3	80.8511
SURF1	65.1466
SURF2	83.7209
SURF4	65.4054
SVBP	71.7213
SWI5	66.1538
SYS1	60.1732
SZRD1	56.25
SZT2	70
TACO1	69.3122
TADA2B	87.5
TAF10	77.7778
TAF11	59.6491
TAF12	57.5453
TAF6	61.0448
TANGO2	63.3694
TARBP2	57.1429
TBC1D13	82.1782
TBC1D17	72.7273
TBC1D22B	69.863
TBC1D25	66.8622
TBC1D2B	54.5455
TBC1D7	70.4
TBC1D9B	82.8947
TBCA	70.7317
TBCB	69.697
TBL1X	72.2034
TBP	52.2634
TBPL1	58.9018
TBRG1	68.1818
TCEANC2	59.0674
TCF19	54.7383
TCTA	63.8009
TENM3	48
TESK1	73.7748
TEX261	85.3448
TGIF2	75.4098
THAP11	82.5532
THAP3	65.3846
THAP4	83.6879
THAP7	69.5652
THEM4	77.3585
THNSL2	53.3333
THOC5	60.2985
TIMELESS	66.2921
TIMM9	49.6614
TINF2	66.3743
TJAP1	57.3696
TLCD5	59.2287
TLE5	85.0847
TLNRD1	74.129
TM7SF3	77.7778
TMA7	75
TMC6	68.8811
TMEM106C	67.8832
TMEM107	61.7021
TMEM127	73.8462
TMEM128	52.6756
TMEM129	74.6914
TMEM141	77.7778
TMEM14C	64.7826
TMEM150A	63.4529
TMEM164	68.4896
TMEM170A	77.7202
TMEM183A	61.9335
TMEM185A	78.3019
TMEM203	80.3419
TMEM216	54.5455
TMEM218	54.0338
TMEM220	74.4186
TMEM230	61.978
TMEM250	79.2233
TMEM256	46.1538
TMEM259	76.378
TMEM41A	77.027
TMEM54	83.4437
TMEM94	63.2287
TMEM98	63.0662
TMSB10	53.8462
TNK1	58.9744
TOLLIP	62.2047
TOMM20	68.8525
TOMM40	76.5432
TOMM7	65.7143
TP53I3	69.8819
TPCN1	63.081
TPM4	66.0167
TPRG1L	77.5862
TPRN	73.3333
TPST1	60.6897
TRAF3	69.1906
TRAF4	86.2745
TRAF7	74.7826
TRAM2	79.3103
TRAPPC2	52.5292
TRAPPC2L	57.9677
TRIB3	74.3902
TRIM26	57.2327
TRIM66	52.5763
TRIM68	58.4821
TRIO	83.0729
TROAP	56
TRPC4AP	57.6923
TRPT1	73.2057
TSC22D4	67.971
TSEN15	84.6154
TSHZ1	67.3148
TSPAN14	54.5852
TSPAN17	80.303
TTL	87.8307
TTLL4	61.8421
TTPAL	68.7898
TTYH3	84.7059
TUBB8	63.7931
TUBG2	69.5455
TUSC2	75
TXNDC11	58.2482
TXNDC15	58.0368
TXNDC17	65.2174
TXNL4A	67.7346
TXNL4B	52.583
TXNRD3	74.6269
TYSND1	65.7895
UBAP1	57.5
UBE2A	68.0498
UBE2D1	69.7842
UBE2E2	75.7225
UBE2F	39.8551
UBE2G1	76.8802
UBE2G2	59.4096
UBE2I	66.0099
UBE2J2	69.4093
UBE2M	85.6522
UBE2O	54.5455
UBE2S	81.9095
UBE3B	58.5406
UBL5	67.7215
UBOX5	64.539
UBQLN4	84.5361
UBR4	55.5556
UBTD1	76.0714
UBTD2	84.8485
UBXN2A	72.5
UBXN6	58.5987
UCK1	83.1461
ULK2	79.7688
ULK3	62.7692
UNC119	70
UNKL	67.3759
UQCR11	67.9245
UQCRQ	67.7966
URB1	68.6275
URB2	61.039
UROS	73.8281
USB1	52.2059
USF1	56.9801
USF2	87.1429
USP20	67.9104
USP54	41.7402
UXT	62.212
VAMP3	68.1818
VAMP5	80
VMA21	49.7959
VOPP1	72.5086
VPS26B	78.7611
VPS4A	79.6296
VSIR	77.7778
VTI1B	76.2238
WDR45	55.4435
WDR45B	78.8462
WDR5	70.194
WDR77	63.2184
WDR82	73.9583
WDR83OS	58.3333
WHAMM	69.697
WIPF2	63.5659
WIPI2	55.3594
WSB2	67.7083
WTIP	87.5576
WWC3	76.5379
WWOX	59.8997
XPO6	67.6129
XXYLT1	78.2178
YKT6	78.481
YRDC	75
YWHAG	74.8634
YY1	82.1782
ZBTB5	67.9167
ZC3H10	58.6724
ZC3H7B	59.0551
ZDHHC14	78.6058
ZDHHC16	62.9121
ZDHHC18	83.7607
ZDHHC24	71.1111
ZDHHC3	63.8225
ZDHHC4	65.0549
ZDHHC9	64.2857
ZFAND3	83.105
ZFP64	62.2378
ZFYVE21	81.25
ZFYVE26	52.1429
ZHX3	63.5167
ZKSCAN3	55
ZNF142	58.5982
ZNF174	58.8608
ZNF202	57.6471
ZNF236	54.5151
ZNF273	52.7634
ZNF32	64.5503
ZNF333	60.5263
ZNF335	64.3939
ZNF346	65.1163
ZNF445	58.6207
ZNF460	68.323
ZNF490	58.6466
ZNF496	68.0089
ZNF511	86.6667
ZNF530	61.9946
ZNF592	61.9335
ZNF593	71.0526
ZNF655	67.2727
ZNF672	63.8404
ZNF706	66.5
ZNF749	61.6883
ZNF76	67.4877
ZNF839	52.451
ZNF850	54.6053
ZNRF1	74.537
ZNRF3	76.9231
ZP3	68.7135
ZPR1	63.6364
ZSCAN2	61.7021
ZSCAN29	64.7157
ZSWIM3	60.3774
ZSWIM7	75.4545
ZZEF1	76.2963

## Sheet: cercoTranslationUp
GeneSymbol	5'UTR GC content (%)
AATF	70.3488
ABCB7	63.6364
ABCC4	78.1022
ABCD3	78.8889
ABCE1	55.1471
ABCG2	44.6835
ABHD10	61.1111
ABHD3	42.511
ABRAXAS1	47.9167
ABRAXAS2	36.3636
ACADM	47.8723
ACAT1	45.0245
ACBD3	65.1515
ACOT1	53.7634
ACOT2	52.4476
ACSL1	48.4848
ACSL3	60.8392
ACSL4	48.3784
ACTL6A	60.1173
ACTR10	65.2174
ACTR2	67.0886
ACTR3	58.6207
ACTR6	56.7568
ACVR1	73.3612
ADAM10	68.7861
ADAM9	63.7363
ADGRG6	67.4923
ADH5	73.8636
ADIRF	60.3175
ADK	70
ADSS2	74.4856
AEBP2	72.5962
AGK	58.9744
AGL	42.0502
AGPS	64.7059
AGR2	58.3333
AHCTF1	73.545
AIMP1	59.7701
AIP	60.0733
AK9	52.0861
AKAP11	46.5909
AKAP12	65.7576
ALCAM	63.4
ALDH16A1	65.4206
ALDH18A1	71.6186
ALDOA	62.4595
ALDOC	60.7477
ALG10	58.6538
ALG10B	60.8333
ALG11	71.4286
ALG6	45.1493
ALG8	63.1579
ALKBH8	58.8652
AMIGO2	66.9162
AMN1	46.7391
AMOTL1	65.3846
ANAPC4	73.913
ANKMY2	56.3536
ANKRD12	49.7238
ANKRD26	61.9048
ANKRD44	66.4773
ANKRD46	58.9202
ANKRD49	37.3239
ANLN	56.3636
ANO6	42.7948
ANP32A	63.8889
ANP32E	50.6135
ANTXR2	70.1046
ANXA1	31.0811
ANXA2	43.75
ANXA7	57.5221
AP1G1	66.6667
AP3B1	58.6331
AP3M1	61.3682
AP3M2	54.5977
AP5M1	48.8372
APC	42.596
APOBEC3B	49.5327
APOL6	55.1111
APP	48.4694
APPBP2	66.6667
ARCN1	69.0647
AREG	70.9524
ARFIP1	58.1454
ARHGAP11A	59.6045
ARHGAP12	60.8553
ARHGAP29	70.5607
ARHGAP42	56.8345
ARHGAP45	56.8733
ARHGAP5	50.6667
ARHGEF3	43.2119
ARID5B	55.2846
ARL13B	55.2268
ARL14EP	55.5556
ARL4D	64.1618
ARL6IP5	63.0631
ARL6IP6	46.3303
ARMC8	55.7411
ARMCX1	58.5915
ARMCX3	57.3574
ARMCX5	51.3545
ARMT1	46.8278
ARRDC3	39.8058
ARSJ	55.144
ARSK	62.3596
ARV1	41.6667
ASAH1	46.875
ASAH2	46.2025
ASAH2B	50.2128
ASB4	51.7241
ASF1A	53.0534
ASH2L	57.8231
ASNSD1	43.8503
ASPH	73.7557
ATAD1	39.4231
ATAD2	65.5556
ATAD2B	72.5212
ATF6	41.4634
ATG4C	48.0952
ATG7	45.9649
ATL1	55.0588
ATL2	41.5075
ATL3	63.4006
ATP13A3	33.7591
ATP1B1	77.1429
ATP2B1	60.0601
ATP2C1	69.5853
ATP6AP2	78.125
ATP6V1C1	52.7473
ATPSCKMT	53.3333
ATRX	61.8605
ATXN3	39.1144
AZIN1	46.1053
B2M	56.6667
B3GALNT1	60.4129
B3GLCT	80
B3GNT7	86.1702
B4GALT4	47.3684
B4GALT6	47.3941
BAG2	73.9247
BARD1	64.0351
BAZ1A	71.1744
BBS10	59.6491
BBS7	69.5652
BCAR3	60.3352
BCAS2	58.3333
BCAT1	57.1984
BCCIP	66.6667
BCLAF1	41.9847
BICRAL	67.581
BIRC2	37.7097
BIRC3	32.3796
BLM	40.7194
BLOC1S3	64.9123
BLZF1	48.9899
BMP6	71.4119
BORA	59.4901
BRCA2	58.2915
BRCC3	65
BRIX1	75
BROX	56.2025
BTBD1	71.2871
BTBD10	40.8907
BUB1	64.7059
BUB1B	62.5
BZW1	44.0945
C10orf88	67.3469
C11orf54	44.8161
C11orf58	62.8788
C12orf29	67.2566
C12orf4	42.6752
C12orf60	48.1132
C18orf54	53.6103
C1GALT1	72.1088
C1GALT1C1	45.0794
C1orf112	42.6637
C1orf131	76.4706
C21orf91	75.4098
C2CD5	46.9918
C2orf69	76.7123
C4orf33	47.2393
C5orf15	63.4146
C5orf34	51.4512
C7orf25	65.995
C9orf72	54.4554
CAB39	60.1083
CACNA2D1	72.4346
CALCOCO2	60
CALM2	36.3021
CALU	41.895
CAMK2D	56.7308
CAND1	59.5782
CANX	56.5611
CAP1	60.9959
CAP2	66.6667
CAPN2	46.1207
CAPN7	63.4195
CAPRIN1	73.0496
CAPZA1	53.8462
CAPZA2	64
CASKIN2	64.5102
CASP3	54.75
CASP8	52.1452
CASP8AP2	64.7059
CAT	61.25
CAV1	62.6744
CBR4	48.1928
CBWD2	48.973
CBX3	63.9456
CCAR1	46
CCDC121	60.241
CCDC125	43.9394
CCDC13	69.0476
CCDC138	39.4975
CCDC14	40.7895
CCDC18	65.6805
CCDC47	67.3171
CCDC66	37.2041
CCDC77	55.9524
CCDC82	49.5575
CCDC88A	57.529
CCDC91	50.0888
CCDC9B	31.25
CCL2	52.3077
CCN1	78.125
CCN2	75.5
CCNC	41.25
CCNE2	52.9412
CCNH	56.3197
CCNT1	59.375
CCNT2	44.9612
CCPG1	66.8582
CCT2	55.9846
CCT4	65.2439
CCT5	67.4863
CCT6A	64.2857
CCT7	54.1806
CCT8	62.1749
CD109	69.2308
CD164	41.1043
CD2AP	72.807
CD44	73.6842
CD46	63.4286
CD58	70.3704
CD69	40.7407
CD9	58.209
CDC123	68.9655
CDC16	64.3373
CDC23	54.5455
CDC27	44.7227
CDC42	54.7619
CDC5L	59.322
CDC6	62.2222
CDC7	61.1765
CDC73	71.1765
CDH17	50.495
CDH2	78.7037
CDK1	57.7922
CDK15	46.3087
CDK17	73.0849
CDK20	64.3678
CDK7	43.8692
CDKN2AIP	69.7531
CDV3	72.3708
CEBPZ	62.069
CENPC	62.1622
CENPE	58.3333
CENPI	51.8519
CENPJ	51.497
CENPK	48.8189
CENPQ	49.0196
CENPU	67.6471
CEP162	40.7407
CEP170	64.6643
CEP290	62.5
CEP41	56
CEP43	50
CEP57	49.2437
CEP57L1	49.308
CEP63	56.135
CEP70	44.3946
CEP83	52.9412
CEP89	63.0952
CEPT1	46.4286
CFAP298	61.4325
CGAS	56.0345
CHD1	61.2642
CHEK1	58.6934
CHIC1	59.854
CHMP5	53.3333
CHORDC1	58.9474
CIP2A	73.0159
CIR1	52.2222
CKAP2	42.4812
CKAP2L	46.085
CLASP2	71.2766
CLCN3	48.6056
CLDN1	70.8333
CLDN12	50.5882
CLDND1	71.7678
CLGN	54.6341
CLIC4	73.8318
CLINT1	68.932
CLIP4	80.0752
CLK1	70.7463
CLK4	61.9048
CLN5	61.1111
CLPX	68.254
CLTC	70.0422
CMAS	68.6047
CMTR2	63.3838
CNST	68.0519
COG2	69.8413
COG5	62.5
COIL	54.8387
COL11A1	56.1047
COMMD10	46.5753
COPB1	58.4615
COPB2	58.7629
COPS2	76.1905
COPS4	69.0476
COQ10B	46.4419
COQ3	62.5
CPD	31.875
CPEB4	46.9314
CPM	41.1184
CPNE8	66.6667
CPSF3	49.269
CPSF6	76.9231
CRBN	56.6667
CRIM1	79.0291
CRLF3	75.6098
CRNKL1	50.3782
CROT	57.4074
CRYBG1	66.9405
CRYZ	47.1861
CRYZL1	65.6716
CSDE1	43.4211
CSE1L	63.4146
CSNK1A1	66.3158
CSTF1	55.665
CSTF2	61.5385
CSTF2T	56.5217
CTDSPL2	57.1429
CTNNA1	44.1523
CTNNAL1	78.9474
CTR9	65.2695
CTSV	58.5366
CTTNBP2NL	46.3542
CUL2	39.0013
CUL3	78.8136
CUL4B	57.0988
CUL5	65.8537
CWC22	50.5515
CWC27	57.2052
CWF19L2	40
CXADR	78.1609
CXCL8	47.7778
CXorf38	66.0633
CYB5B	58.4615
CYP51A1	53.2567
CYRIB	51.6816
DAAM1	51.0791
DARS1	60.4803
DBF4	44.9426
DCAF13	68.8525
DCAF6	41.3008
DCBLD2	76.1518
DCDC2	63.1068
DCP1B	61.5385
DCUN1D1	45.7143
DCUN1D4	50.8083
DDX1	71.2121
DDX10	64.7059
DDX18	55.1724
DDX20	70.8333
DDX21	44.7489
DDX27	60.6061
DDX39A	61.8421
DDX3X	38.9447
DDX42	68.3636
DDX43	61.5385
DDX46	62.5
DDX47	54.5455
DDX5	59.3284
DDX50	68.5714
DDX52	50.3226
DDX56	69.2308
DDX58	44.3992
DEK	74.8387
DEPDC7	62.8842
DEPP1	64.5161
DERL2	70.5882
DGKE	71.875
DHODH	57.1429
DHRS9	47.9612
DHX15	60.2484
DHX29	41.966
DHX32	38.6752
DHX36	61.9718
DHX40	64.5161
DIAPH2	67.7419
DIAPH3	62.3457
DIS3	53.6977
DKC1	73.5294
DLD	55.8219
DLG1	75.923
DLGAP5	52.4194
DMD	43.4198
DNA2	57.7982
DNAJA1	48.7923
DNAJB11	71.3483
DNAJB14	57.8947
DNAJB4	56.304
DNAJB6	61.6766
DNAJB9	68.75
DNAJC10	53.4884
DNAJC2	50.6349
DNAJC3	72.6496
DNAJC8	67.7419
DNM1L	59.7015
DNTTIP2	65.5172
DOCK7	82.7869
DPM1	56.0976
DPY19L4	76.7677
DPYD	65.6934
DPYSL2	44.1935
DSC2	65.5556
DSC3	78.0488
DSCC1	68.6869
DSG2	84
DSN1	65.974
DTL	46.9697
DTWD1	47.6744
DUS4L	60.745
DUSP10	46.7105
DUSP11	66.6667
DYNC1I2	47.619
DYNC1LI1	64.7727
DYNLT3	77.0492
DZIP3	46.8421
EAF2	48.4848
ECD	58.8477
ECHDC1	61.6487
ECPAS	65.7143
ECT2	51.9916
EEA1	75.1092
EED	66.0377
EEF1E1	70.3704
EFCAB2	63.4956
EFCAB7	50.4505
EFEMP1	65.8333
EFL1	47.7488
EFR3A	57.5089
EGFR	77.7778
EHBP1	48.0326
EID1	48.8372
EIF2A	44.1118
EIF2B3	62.5
EIF2S1	60.7692
EIF2S2	69.1729
EIF2S3B	46.1538
EIF3A	70.922
EIF3E	40
EIF3J	62.5
EIF4A2	52.9412
EIF4E	52.5114
EIF4G2	50.1873
EIF5	57.1146
EIF5B	62.6506
ELL2	69.2308
ELMOD2	58.1967
ELOVL4	73.3577
ELOVL6	57.8571
EMB	71.5328
EMC2	45.9302
EMC3	65.8754
EML4	72.973
ENAH	75.9815
ENOPH1	60.8421
ENPP4	68.3761
EPB41L2	50.7438
EPB41L5	68.3524
EPC2	75.6554
EPCAM	77.9487
EPHA7	55.1929
EPRS1	64.9573
EPS8	68.2731
ERAP1	52.381
ERAP2	42.3347
ERBIN	52.5952
ERCC6L	49.9171
EREG	68.9024
ERGIC2	53.6842
ERI1	53.8824
ERI2	57.1429
ERLIN2	62.716
ERMARD	49.3878
ERO1A	72.7273
ERP44	69.375
ESCO2	60
ESF1	50.3546
ETF1	68.4211
ETNK1	72.6923
ETS1	63.6076
EXOC1	64.557
EXOC5	71.9844
EXOC6	55.8685
EXOC8	64.486
EXOSC10	57.8947
EXOSC8	80
EXOSC9	63.7255
EXTL2	41.6404
EZR	61.9718
F11R	64.557
F2RL2	48.5549
F3	72.3577
FAM111A	46.4074
FAM111B	46.0733
FAM114A2	54.9051
FAM133B	50.8772
FAM135A	42.3729
FAM200A	59.7222
FAM214A	66.2618
FAM91A1	48.345
FAM98A	50.2092
FANCI	46.2396
FANCL	58.209
FAR1	69.1781
FARSA	53.3333
FARSB	57.8947
FASTKD1	46.0474
FASTKD2	48.7923
FASTKD3	41.5663
FBXO11	67.0951
FBXO3	69.5652
FBXO30	74.1627
FBXO32	49.8382
FBXO48	43.9189
FBXO5	59.3176
FCF1	50.3356
FCHO2	80.3571
FEM1B	73.2541
FEM1C	60.2709
FER	42.2311
FERMT2	76.259
FGF2	82.2674
FIG4	61.4286
FIGNL1	43.2932
FKBP3	64
FKBP7	70.297
FKTN	39.185
FLRT3	43.7363
FMNL2	77.2093
FMR1	81.6092
FNBP1L	66.4634
FNDC3A	61.3115
FNDC3B	67.5676
FNTA	70.8333
FOXJ3	41.0596
FOXN2	60.9773
FPGT	72.973
FRA10AC1	57.7566
FRMD3	78.8235
FRMD6	50.5976
FTSJ3	58.7774
FUBP1	50
FUBP3	81.7308
FUCA2	72.093
FXR1	40.813
FZD6	46.5823
G2E3	49.0741
G3BP1	53.7879
G3BP2	65.7895
GABPA	60.5055
GALK2	50.9732
GALNT7	68
GALT	63.7931
GAR1	72.7273
GARS1	72.7794
GART	55.9486
GBE1	72.6562
GCC2	75.3623
GDI2	64.7727
GDPGP1	55.2326
GEM	65.6904
GEMIN2	50
GEN1	48.8789
GFM1	56.3126
GFM2	58.4071
GFPT1	73.0769
GGH	71.0526
GGNBP2	70.8772
GGPS1	47.5594
GHITM	63.7097
GIN1	41.3374
GJA1	42.8571
GJB2	77.5281
GK	71.3043
GLIPR1	55.5556
GLMN	58.0645
GLMP	62.0553
GLS	68.5606
GLUD1	57.3276
GLUL	59.0437
GMFB	60.3774
GMFG	54.8387
GMPPA	57.0312
GMPS	74.2081
GNAI3	71.6981
GNL2	50.3132
GNL3	55.6701
GNPDA2	44.3787
GOLGA4	70.3571
GOLGA5	69.2308
GOLT1B	65.1852
GOPC	68.6099
GPALPP1	47.9407
GPAT3	67.9612
GPATCH4	53.4884
GPBP1	39.8458
GPD2	68.5824
GPR89A	56.1798
GPR89B	46.2247
GPX8	50
GRAMD1C	40.617
GSKIP	43.128
GSPT1	56.4444
GSPT2	64.3243
GSTM3	65.4839
GTF2A1	51.2158
GTF2E1	48.1481
GTF2H2	52.1179
GTF2H2C	56.3953
GTF3C3	58.3333
GTPBP10	57.6923
GTPBP4	67.3913
GUF1	47.2246
GULP1	59.0229
HARS1	66.6667
HAS3	75
HAT1	60
HAUS1	62.963
HBP1	64.6465
HBS1L	43.8231
HDAC2	73.3333
HDAC9	68.2474
HECW2	47.4227
HELLS	43.4632
HERC4	45.4665
HEXB	57.0175
HIBCH	65.7895
HIF1A	67.8082
HIPK3	72.407
HJURP	68.5714
HK2	66.7401
HLA-E	60.8696
HLTF	63.4518
HMGB1	51.3284
HMGB3	76.3359
HMGCR	61.5385
HMGCS1	55.8233
HMGN5	42.6667
HMMR	51.5789
HNMT	31.5789
HNRNPA1	56.0976
HNRNPA2B1	63.9053
HNRNPA3	60.3774
HNRNPC	51.6908
HNRNPDL	70.5959
HNRNPF	60.7981
HNRNPH1	55.6379
HNRNPH2	49.0066
HNRNPH3	49.2063
HNRNPK	52.7273
HNRNPM	52.2659
HNRNPR	47.7273
HNRNPU	70.339
HPF1	70.1493
HRH1	48.731
HSD17B11	44.9153
HSD17B12	56.6667
HSD17B4	54.7826
HSD3B7	67.931
HSDL2	66.0714
HSF2	70.0535
HSP90AA1	71.8841
HSP90AB1	63.5762
HSP90B1	71.6981
HSPA13	59.2593
HSPA14	70.1031
HSPA4	71.4286
HSPA4L	70.4545
HSPA5	63.5945
HSPA8	53.8462
HSPA9	62.6506
HSPBP1	65.2695
HSPD1	64.1026
HSPH1	71.7391
HTATSF1	68.75
IARS2	70.5882
IBTK	41.2963
ICE2	48.0331
IDE	52.5066
IDH1	52.3416
IDH3A	71.4286
IFIT1	45.933
IFIT3	46.7742
IFIT5	68.3983
IFNGR1	52.9307
IFRD1	45.098
IFT74	61.7486
IFT81	48.3746
IFT88	44.843
IGF2BP3	42.5197
IK	50
IKBIP	65.5172
IL1RL1	44.7826
IL6ST	44.093
IMPA1	58.1967
ING3	62.5
INSIG2	51.3725
INTS12	47.9821
INTS13	56.8528
INTS6	56.2829
INTS6L	54.5561
INTS7	55.8333
INTS8	67.5862
IPMK	72.4382
IPO11	64.1618
IPO5	49.5726
IPO7	71.4286
IPO8	35.0769
IPP	60.7477
IQCB1	63.7755
IQCG	46.0674
IRF2BP2	84.5029
ITGA6	66.4407
ITGAV	75.9717
ITGB1	77.8325
ITGB3BP	42.0118
ITGBL1	58.7912
ITPRID2	67.0241
IVNS1ABP	51.2104
IWS1	67.2598
JAG1	60.3412
JAK1	58.4551
JKAMP	55.5957
JMJD1C	42.9211
JRKL	57.1429
JUN	64.9949
KATNA1	65.251
KATNAL1	73.1915
KBTBD3	51.8072
KBTBD7	66.0256
KCNN4	70.5357
KCNQ5	77.7778
KCTD3	60.6579
KCTD9	68.4492
KHDRBS1	71.875
KHK	63.7295
KIAA0825	43.3333
KIAA1586	55.9902
KIDINS220	49.6788
KIF11	69.9187
KIF15	68.0556
KIF18A	46.0432
KIF20B	55.4348
KIF21A	77.3333
KIF23	55.4839
KIF2A	60.6171
KIF3A	69.2913
KIF5B	73.0088
KIFBP	56.6667
KLHL13	40.4396
KLHL15	65.625
KLHL4	43.4783
KMO	37.3134
KNOP1	56.7691
KNTC1	42.6136
KPNA1	70.7447
KPNA2	52.7419
KPNA3	76.7045
KPNA5	64.8536
KPNB1	46.4506
KRR1	50
KRT18	63.5294
KRT19	68.8525
KTN1	64.5695
KYAT3	44.3489
LAMP2	62.2222
LANCL1	64.7436
LAP3	74.2537
LAPTM4A	61.1111
LARP1B	46.6552
LARP4	51.5294
LARP7	44.4056
LARS1	55
LAS1L	53.4562
LBR	48.4615
LCA5	50.3268
LCLAT1	52.1024
LCMT2	60.7143
LCORL	54.6851
LDHB	61.6798
LEO1	63.6364
LEPROT	56.7901
LGALS3BP	63.4146
LGALS8	43.4263
LGR4	74.3852
LHFPL2	63.5634
LIAS	56.4516
LIG4	62.8615
LIMA1	34.877
LIN9	66.4193
LINS1	39.777
LIPA	55.6962
LIPG	61.1111
LLPH	56.6038
LMAN1	57.1429
LMBRD1	48.8439
LMNB1	49.4737
LOC112694756	67.3469
LPAR1	59.3787
LPCAT2	64.5455
LRATD2	69.5009
LRIF1	58.9172
LRPPRC	69.0476
LRRC40	58.9744
LRRC49	39.2178
LRRC8C	72.4638
LRRCC1	54.6166
LSM11	61.5385
LTA4H	51.0345
LTN1	61.1111
LTV1	47.6716
LUC7L3	65.3846
LXN	60
LYAR	53.9823
LYSMD3	62.8378
MAD2L1	59.6491
MAGEA12	61.8644
MAGEA6	64.0138
MAGEF1	72.8395
MAGT1	66.129
MAK16	68
MAN2A1	70.6721
MANEA	53.5211
MAP7D3	53.3742
MAP9	56.3707
MAPK6	44.4867
MARCHF7	52.3077
MASTL	50.59
MATR3	55.5794
MBD4	65.2174
MBIP	57.1429
MBNL1	45.3221
MBNL2	44.7344
MCL1	61.25
MCM3	53.9528
MCM6	57.6923
MCTP1	73.025
MDH1	49.7537
ME2	74.8768
MED17	62.069
MED21	54.5455
MED7	60.9694
MELK	49.1773
MERTK	68.2171
MET	70.9746
METAP2	64.2857
METTL14	45.4545
METTL18	41.3559
METTL3	58.9744
METTL8	59.5541
MFAP1	50.4132
MFAP2	54.955
MFAP3	49.8031
MFN1	55.9633
MFSD1	63.4146
MFSD8	49.1329
MGME1	48.0874
MICU2	63.6364
MIER3	47.619
MINPP1	34.1398
MIOS	70.3588
MIPOL1	46.9861
MIS18BP1	59.0734
MKLN1	43.5185
MLF1	44.6771
MLKL	65.0485
MMP1	44.7368
MMP16	62.4549
MMP7	46.8085
MNAT1	61.7647
MOB1B	56.9811
MORC3	50.1362
MORF4L1	55.3345
MORF4L2	43.6364
MOSPD1	47.4576
MOSPD2	33.935
MPHOSPH10	56.25
MRE11	51.1278
MRPL1	63.1579
MRPL19	56
MRPL39	66.6667
MRPL42	40.5797
MRPL50	61.5385
MRPS30	62.5
MRPS31	55.5556
MRPS9	62.5
MSANTD4	47.9356
MSH2	62.5899
MSH6	56
MSMO1	49.1453
MTBP	53.8462
MTERF1	45.9916
MTERF2	55.7803
MTERF3	48.0243
MTFR2	58.2051
MTIF2	44.1176
MTM1	75.9259
MTMR2	54.2453
MTMR6	53.7037
MTO1	47.4576
MTPAP	66.6667
MTR	52.0395
MTREX	44
MYEF2	77.5862
MYL12A	53.6232
MYNN	45.4545
MYO1B	77.5862
MYO5C	73.8095
MYOF	57.1429
N4BP2L2	38.5663
NAA15	64.1026
NAA16	69.084
NAA20	63.0435
NAA25	50
NAA35	63.4058
NABP1	59.2902
NACA	57.6503
NAE1	57.9167
NAMPT	67.6768
NAP1L1	64.7482
NARS1	60.5042
NAV3	38.0282
NBN	48.5075
NCAPG	67.6768
NCEH1	57.2034
NCK1	71.9512
NCKAP1	80.1676
NCL	64.8855
NCOA4	41.9682
NDC1	65.7143
NDC80	50.7353
NDUFA5	59.5376
NDUFAF1	53.9171
NDUFS1	53.4759
NDUFS2	57.2052
NEDD1	48.9489
NEDD4	42.065
NEGR1	62.2222
NEIL3	65
NEK2	70.4225
NEK3	72.381
NEMF	65.7143
NEMP2	68.6567
NEPRO	53.7367
NEXN	59.5745
NFE2L2	60.5696
NFE2L3	77.7409
NFKB2	69.627
NFXL1	62.4434
NFYB	47.651
NGDN	61.5385
NGLY1	61.4943
NHLRC2	57.0755
NHLRC3	63.587
NIF3L1	47.8918
NIFK	64
NIPSNAP2	76
NKIRAS1	50.5168
NKRF	67.366
NLE1	63.4245
NLN	79.8817
NMD3	57.1429
NME7	44.5122
NMI	73.1707
NOC3L	52.4752
NOG	76.5714
NOL11	44.2
NOL3	58.3955
NOL8	44.8878
NOLC1	59.0909
NOP58	61.4525
NPM1	54.717
NR2C1	64.2276
NRG1	52.4259
NRP1	56.8421
NSA2	62.5
NSMCE2	49.5935
NSRP1	60.4167
NSUN2	72.3077
NSUN3	48.4848
NSUN6	42.732
NT5C3A	55.3623
NT5DC1	76.9231
NT5E	71.9298
NTN4	59.0129
NUCB2	51.9455
NUDCD1	34.3434
NUDT12	51.6129
NUDT16L1	70.5882
NUF2	59.4982
NUFIP2	59.5506
NUP107	51.7241
NUP155	54.013
NUP35	49.3902
NUP37	53.0769
NUP42	43.6232
NUP54	56.5217
NUP88	58.3333
NUSAP1	57.1429
NXT2	55.8282
OARD1	44.4181
OAS1	50
OAT	44.523
OBI1	62.8571
OCIAD1	64.0553
OCLN	59.116
ODAD4	45.7944
ODF2L	48.0328
ODR4	52.5641
OGFOD1	45.7023
OMA1	45
OPA1	52.5
ORC3	39.726
ORC4	43.2802
ORC5	70.6422
OSBPL11	59.6844
OSBPL9	44.021
OSGEPL1	41.5605
OTUD6B	47.1074
OTULINL	80.5825
OXCT1	65.6891
OXR1	63.1098
OXTR	69.2432
P4HA1	57.5221
PA2G4	67.5978
PAICS	53.0702
PAIP1	77.0563
PAK1IP1	64.2857
PAM	72.2045
PAPOLA	40.4255
PAQR3	58.567
PARP1	71.3415
PARP9	62.9885
PARPBP	47.7137
PATJ	60.3604
PAXBP1	78.1609
PBDC1	58.4416
PBK	57.5269
PCCA	45.9732
PCDH7	63.4725
PCM1	49.2038
PCMT1	67.0807
PCNP	57.7922
PCNX4	64.9091
PDCD10	50.8264
PDCD6IP	67.6768
PDCL3	61.3333
PDE10A	76.0465
PDE5A	70.9964
PDHA1	69.3694
PDIA3	76.4706
PDIA4	75.2577
PDIA6	53.5503
PDIK1L	58.6667
PDP1	70.8824
PDS5A	77.3737
PDS5B	66.4596
PEX1	49.8656
PEX3	62.1849
PGGT1B	76.9231
PGM2	61.7021
PGM2L1	68.0147
PGM3	57.7465
PGRMC1	60.7595
PHAX	75
PHF14	60.3982
PHF6	54.9505
PHLDA1	60
PHLDB2	63.2603
PHTF2	67.094
PIAS1	61.5385
PIBF1	50.3788
PICALM	72.0395
PIGB	68.9655
PIGF	61.2903
PIGK	57.1429
PIGN	47.5446
PIH1D2	43.4783
PIK3C3	50
PIN4	42.8571
PINX1	68.0672
PIR	63.913
PITPNB	68.2171
PJA2	59.0909
PKN2	58.7866
PLA2G7	71.7391
PLAA	73.6041
PLK2	72.4409
PLOD2	77.4359
PLRG1	56.5217
PLS1	42.1875
PLS3	46.2932
PLSCR1	60.3896
PMPCA	52.1036
PMS1	46.3497
PNISR	40.3785
PNN	61.5385
PNO1	61.7021
PNPLA8	39.1509
PNPT1	71.4286
PNRC2	54.1772
POC1B	64.095
POC5	59.589
PODXL	79.1822
POGLUT1	76.2712
POLI	47.4638
POLK	39.988
POLR1C	47.619
POLR1F	57.1429
POLR3G	63.9723
PON2	77.9221
POP1	62
POT1	37.8723
PPARG	52.0124
PPAT	67.3913
PPID	62.037
PPIG	52.1531
PPIL4	73.6842
PPIP5K2	40.0424
PPP1CB	74.6711
PPP1R12A	65.0602
PPP2R1B	57.1429
PPP2R2A	69.8718
PPP2R3C	51.5439
PPP2R5C	46.6819
PPP2R5E	69.967
PPP3CA	71.0959
PPP4R2	54.2406
PPP4R3A	73.454
PPT2	61.0294
PPWD1	47.8947
PRELID3B	67.8571
PREP	79.5812
PREPL	36.9135
PRIMPOL	44.1648
PRKAA1	43.2545
PRKAA2	81.0811
PRKACB	38.6581
PRKAR1A	55.3191
PRMT3	50.7937
PRMT5	61.8729
PRMT9	46.0791
PRNP	75.945
PRORP	52.9652
PROS1	78.9116
PRPF18	59.0164
PRPF3	53.7092
PRPF38B	56.7031
PRPF39	62.0915
PRPF40A	64.1221
PRPF4B	64.2857
PRPS2	77.907
PRRG1	55.4622
PSMA3	58.9744
PSMA4	45.5621
PSMC1	43.9655
PSMC2	52.6596
PSMC3	58.125
PSMC6	38.6155
PSMD1	71.0692
PSMD12	47.2062
PSMD14	50.1577
PSMD4	67.3469
PSMD6	39.5349
PSPC1	48.9362
PTBP2	51.4706
PTBP3	59.2437
PTCD3	30.7692
PTER	53.6364
PTGER4	62.4382
PTPN12	40.0621
PTPRK	66.2921
PTRH2	43.314
PTX3	54.7619
PUM2	51.1628
PUM3	68.8525
PUS10	43.2494
PUS7L	54.8944
PWP1	48.8889
PYROXD1	43.7741
QSER1	78.4127
QTRT1	59.0909
QTRT2	45.8015
RAB10	70.0952
RAB14	70.1681
RAB18	72.7273
RAB23	66.7697
RAB5A	63.5135
RAB8B	68.4211
RABGAP1L	41.0473
RABGEF1	59.8253
RABGGTB	50
RACGAP1	48.7973
RAD17	31.9315
RAD18	65.5172
RAD21	63.1313
RAD50	66.3793
RAD51AP1	42
RAD54B	38.1089
RADX	54.3689
RALGPS2	63.7066
RANBP2	69.6
RANBP6	52.9412
RANBP9	80
RAP1GDS1	77.4725
RAP2C	69.8663
RARS1	60.7143
RARS2	44.1365
RASA1	64.1476
RASA2	84.2105
RASAL2	75.5784
RASEF	77.4545
RASSF3	81.8841
RB1	68.5185
RB1CC1	62.0493
RBAK	72.4613
RBBP4	55.4217
RBBP7	67.3139
RBM12	57.6613
RBM12B	50.8929
RBM25	62.5668
RBM34	45.8333
RBM39	49.9473
RBM41	59.1837
RBM45	64.5455
RBM7	45.2055
RBM8A	56.8966
RBMX	60.6452
RBMX2	65.2174
RBMXL1	50.3896
RC3H1	58.0097
RCN1	73.9837
RDH11	67.2131
RDX	53.9216
RECQL	52.6419
RESF1	41.6268
RETREG1	46.8912
RFC3	70
RFC4	57.8431
RGPD1	64.7059
RGPD2	68.4211
RGPD4	65.5738
RICTOR	43.6571
RIF1	68.0077
RIMKLB	51.7184
RIN2	57.1429
RINT1	44.5326
RIOK2	67.8571
RIOK3	67.9739
RIOX2	68.0431
RIT1	64
RLF	76.9231
RMDN1	57.1429
RMDN2	32.4742
RND3	42.8058
RNF103	72.8294
RNF128	68.0751
RNF13	56.4744
RNF138	70.3872
RNF145	71.8232
RNF146	51.0345
RNF182	50.2879
RNF20	56.8182
RNGTT	63.7993
RNMT	44.8845
RO60	47.0732
ROCK1	68.5493
ROCK2	79.2
ROR1	74.0648
RP2	63.7931
RPA1	69.8529
RPAP3	43.9206
RPE	55.5985
RPF1	56.25
RPF2	46.3636
RPL5	69.3333
RPL7	63.7907
RPP40	71.4286
RRAD	64.9007
RRM1	47.7504
RRM2B	66.6667
RRN3	67.6471
RRP15	58.3333
RRS1	60.1695
RSBN1L	54.5455
RSL1D1	56.6667
RSL24D1	52.9412
RSRC1	59.1241
RSRC2	62.6506
RSU1	55.625
RTCB	59.3407
RWDD3	57.2864
SAAL1	65.8537
SACM1L	47.494
SAR1B	60.5042
SARNP	52.1739
SC5D	64.557
SCAF11	64.1975
SCAMP1	69.0909
SCFD1	46.9203
SCO1	65.3846
SCOC	44.9438
SCP2	63.3987
SCRN3	55.6701
SCYL2	45.7364
SDAD1	45.7447
SDC2	65.7952
SDCBP	41.5395
SDR16C5	65.6489
SEC23A	67.1111
SEC23IP	67.9245
SEC24A	65.0685
SEC62	81.25
SEC63	75.8794
SEL1L	68.8073
SELENOI	64.4444
SEMA3A	44.8276
SEMA3C	45.6107
SEMA3E	48.5762
SENP6	71.7829
SENP7	58.0153
SEPTIN10	54.6112
SEPTIN2	48.4293
SEPTIN7	33.5756
SERBP1	69.6078
SERINC1	50
SERPINB8	47.6496
SERPINE1	62.8571
SERPINI1	48.7298
SET	79.2244
SETMAR	57.0571
SF3B1	59.5745
SF3B2	71.4286
SFPQ	57.2917
SFR1	41.1111
SFRP1	79.6178
SGCB	82.5
SGCE	47.8378
SGK1	57.8221
SGO2	66.3717
SGPP1	74.3802
SH2D4A	57.0149
SH3KBP1	76.2069
SHLD2	54.0909
SHLD3	44
SHOC2	43.129
SHTN1	58.3333
SIRT1	59.0278
SKA3	65.3333
SKAP2	46.1219
SKIL	35.402
SLC12A2	74.6032
SLC16A1	61.658
SLC22A4	60.0897
SLC25A17	54.5802
SLC25A24	62.1495
SLC25A40	55.5866
SLC25A46	71.6814
SLC26A2	68.8259
SLC30A1	76.867
SLC30A5	75.2066
SLC30A6	41.5712
SLC30A9	65.5738
SLC35A1	73.3333
SLC35A5	44.7917
SLC35B3	61.3281
SLC35G2	67.1785
SLC38A1	53.862
SLC38A2	51.028
SLC38A4	50.1253
SLC38A6	54.5455
SLC38A9	32.963
SLC39A10	56.7164
SLC39A6	65.019
SLC3A2	60.8696
SLC4A1AP	51.773
SLC4A7	75.969
SLC5A3	50.7937
SLC7A11	46.0714
SLC8A1	63.0522
SLC9A6	75.7576
SLCO1B3	39.5833
SLF1	67.0103
SLFN12	45.0425
SLK	76.4026
SLU7	52
SMARCA1	66.6667
SMARCA5	69.5067
SMARCC1	78.125
SMARCE1	50.5495
SMC2	47.2527
SMC3	72.1311
SMC4	60.0746
SMC5	73.2673
SMC6	62.0939
SMIM8	53.9326
SMN1	62.5767
SMN2	62.5767
SMPDL3A	64.5522
SMU1	65.1515
SNAPC1	75.6098
SNRK	50.3289
SNRNP35	45.9459
SNRPB2	53.4483
SNW1	62.069
SNX14	43.3862
SNX16	40.8867
SNX2	60.297
SNX4	73.3333
SNX6	54.4776
SOAT1	58.9354
SOCS6	50
SOX4	56.1224
SP110	50.9091
SP3	66.6667
SPAG9	54.1284
SPARC	71.875
SPART	75
SPAST	73.5507
SPATA5	53.8462
SPATA7	67.9012
SPC25	62.9921
SPCS2	65
SPDL1	44.6512
SPTLC1	47.0138
SQLE	58.0645
SREBF1	78.1065
SREK1	49.6054
SRFBP1	58.6207
SRGN	46.2766
SRP54	53.8462
SRP72	68.4211
SRPK1	69.0476
SRSF1	68.8073
SRSF11	46.5845
SRSF5	59.6899
SRSF7	60.084
SS18	65.3226
SSB	55.3571
SSBP1	40.6897
SSR1	64.557
SSX2IP	67.5615
ST13	74.7475
STAG1	55.8052
STAG2	44.7761
STAM	47.7654
STAM2	71.0744
STAT1	57.772
STAU2	40.7273
STEAP1	59.434
STEAP1B	61.3208
STEAP2	64.823
STIP1	67.0886
STK26	69.9074
STK3	49.4305
STK38L	74.1379
STRN3	74.7423
STT3B	78.3784
STX6	71.0638
STX7	58.0952
STXBP3	62.5
STXBP4	42.9952
SUCLA2	25
SUCLG2	57.6923
SUGT1	48.0315
SUV39H2	74.717
SUZ12	69.5833
SWAP70	78.6408
SYCP2	50
SYF2	51.4286
SYNCRIP	46.5054
SYPL1	53.0667
SYT1	55.4252
SYTL2	46.6797
TAF1A	48.5564
TAF1B	45.0654
TAF7	49.4595
TAF9	54.3165
TAF9B	58.9744
TANK	40.6667
TARDBP	62.7451
TARS1	55.4745
TASOR	30.3125
TATDN1	41.5179
TAX1BP1	45.2261
TBC1D15	42.7184
TBC1D23	55.5556
TBC1D31	41.965
TBC1D32	53.9823
TBC1D4	76.1194
TBC1D8B	59.116
TBCEL	59.0476
TBK1	67.6768
TBRG4	60
TCEAL1	53.3708
TCEAL4	60.1307
TCEAL8	42.8571
TCEAL9	48.4
TCERG1	64.7059
TCP1	49.5127
TDG	49.115
TDRD3	53.4264
TEFM	47.5
TENT2	45.9266
TEX10	67.7778
TFAM	60.8696
TFB2M	56.0976
TFPI	42.9668
TFPI2	74.6667
TFRC	42.1965
TGDS	62.234
TGFB2	55.0512
THAP12	81.0811
THAP5	46.3224
THAP9	46.8198
THBD	72.0238
THG1L	51.2755
THNSL1	48.9865
THOC1	75
THOC2	53.3333
THRAP3	49.848
THUMPD1	58.2278
THUMPD2	41.9417
THUMPD3	62.3494
TIGAR	81.3559
TIGD2	49.9603
TIGD6	57.0545
TIGD7	43.2466
TIMM17A	54.1667
TIMM21	46.8531
TIPARP	61.3412
TIPIN	50.1597
TJP2	70.3081
TLK1	74.4086
TM4SF18	45.3901
TM9SF2	58.5185
TM9SF3	81.9209
TMA16	65.1786
TMCO1	58.231
TMED10	63.6364
TMED7	66.8033
TMEM106B	55.4878
TMEM123	75.3521
TMEM126B	49.8316
TMEM135	71.4286
TMEM161B	42.6984
TMEM19	61.7696
TMEM217	65.9359
TMEM267	53.8462
TMEM30A	75.3247
TMEM33	64.2857
TMEM38B	75
TMEM41B	64.4737
TMEM47	79.2969
TMEM67	55.9184
TMEM87A	60.7143
TMEM87B	70.2786
TMOD3	62.0155
TMPO	68.1356
TMTC3	48.927
TMX1	69.5652
TMX3	46.1794
TNFAIP8	46.9477
TNPO1	73.5974
TOMM70	60
TOP1	71.1382
TOP2A	62.8571
TOP2B	74.2623
TOPORS	56.6667
TOR1AIP1	62.3853
TP53BP2	58.2697
TPP2	67.9245
TRA2A	40.8745
TRAFD1	66.113
TRAM1	46.875
TRAPPC11	69.3182
TRAPPC13	43.3333
TRAPPC8	69.2308
TRDMT1	44.6985
TRHDE	70.438
TRIM13	59.2033
TRIM21	50.4202
TRIM35	72.973
TRIP11	57.754
TRIP12	65.5072
TRIP4	49.2519
TRMT10A	54.8913
TRMT10C	61.4865
TRMT11	40.0484
TRMT13	52.6316
TRMT1L	47.1264
TRMT2B	59.3009
TRMT5	58.7413
TRMT6	51.3258
TRNT1	59.132
TRPA1	70.8571
TRPC1	73.5741
TRPS1	47.0483
TRUB1	49.1525
TSC22D1	64.9695
TSNAX	61.9718
TSPAN6	58.2598
TSPYL1	63
TSPYL5	69.0476
TSR1	70
TTC1	57.1429
TTC14	60.6061
TTC19	72.6708
TTC21B	69.0141
TTC26	42.3601
TTC27	56.7901
TTC33	56.1151
TTC37	34.5725
TTF1	49.345
TTK	41.7722
TUBA4A	67.5872
TUBD1	44.7903
TUT7	44.2643
TVP23B	50.9181
TVP23C	74.2857
TWF1	81.9444
TWSG1	70.2703
TXLNG	63.6364
TXNDC9	55.9055
TXNRD1	58.3333
TYW5	66.6667
U2SURP	40.9698
UACA	42.2343
UAP1	60.5769
UBA3	55
UBA5	59.7905
UBA6	69.4444
UBE2L3	51.6129
UBE2V2	70.8333
UBE3A	43.2938
UBE4A	56.8966
UBLCP1	53.8462
UBQLN1	72.043
UBR3	59.2593
UBXN4	72
UCHL5	56.3514
UFL1	64.7059
UGDH	53.8462
UGGT2	70.7865
UGP2	51.8563
UMPS	65
UPF2	57.4545
UPF3B	71.4286
UPRT	47.8571
UROD	58.3333
USO1	64.1975
USP1	62.9454
USP14	78.169
USP15	37.5295
USP16	49.0654
USP25	49.8856
USP33	45.406
USP47	51.5789
USP6NL	63.9175
USP8	54.6032
USPL1	43.2014
UTP11	57.971
UTP14A	55.3191
UTP15	44.4785
UTP18	56.4103
UTP25	54.3478
UTP3	58.9041
UTP4	51.2605
UTP6	60.4938
UXS1	51.3238
VAMP4	63.9024
VAMP7	74.3363
VBP1	63.253
VCPIP1	61.9048
VCPKMT	65
VDAC3	67.619
VEZT	52.5871
VIRMA	72.7273
VMP1	45.2763
VPS26A	45.9384
VPS35	75.5556
VPS45	57.9167
VPS4B	63.5945
VPS50	51.3636
VPS54	76.1252
VRK1	60.5634
VRK2	44.0299
VTA1	61.5385
VWA8	78.7234
WASHC4	72.8571
WBP4	64.8485
WDHD1	43.956
WDR12	47.2727
WDR19	41.7303
WDR3	57.8947
WDR33	56.2842
WDR35	64.4444
WDR36	58.7156
WDR43	68.75
WDR47	70.8
WDR5B	47.9401
WDR75	46.9388
WDR89	51.6901
WRAP53	61
WRN	50.8333
XKR9	40.7821
XPO1	59.6754
XPO4	55.5556
XRCC4	44.4444
XRCC5	65.1685
XRCC6	58.0153
YIPF5	57.7103
YTHDF2	61.4379
YTHDF3	56.2358
ZBED5	47.5992
ZBED8	52.8757
ZBTB1	66.1538
ZBTB10	75.3846
ZBTB11	67.8899
ZBTB21	48.9736
ZBTB33	59.6296
ZBTB38	43.7895
ZBTB6	53.6585
ZC2HC1A	71.6667
ZC3H14	52.1253
ZC3H15	66.6667
ZC3H7A	73.3728
ZC3H8	59.0164
ZC3HC1	58.9744
ZDHHC13	50.3067
ZDHHC17	76.2295
ZDHHC21	50.3506
ZEB1	46.0208
ZFAND1	78.2609
ZFAND6	52.8662
ZFC3H1	64.7059
ZFP1	55.1929
ZFP14	48.3051
ZFP82	61.9048
ZFR	67.0732
ZFYVE16	49.0272
ZHX1	49.8016
ZMPSTE24	75
ZMYM1	42.3308
ZMYM4	47.1861
ZMYM5	61.8705
ZMYM6	48.2927
ZNF121	45.5939
ZNF143	50
ZNF146	42.8852
ZNF155	51.626
ZNF165	55.244
ZNF17	59.0226
ZNF180	48.1132
ZNF184	55.8862
ZNF195	54.9223
ZNF215	50
ZNF217	47.1831
ZNF22	52.4138
ZNF222	54.7945
ZNF227	54.1966
ZNF239	45.4824
ZNF24	50.6944
ZNF256	57.2695
ZNF260	39.5514
ZNF267	54.0541
ZNF268	55.5556
ZNF277	50
ZNF280C	59.7403
ZNF280D	50.365
ZNF281	61.4679
ZNF302	62.9555
ZNF330	55.6231
ZNF33A	47.7124
ZNF33B	46.9291
ZNF350	44.6281
ZNF367	70.7101
ZNF397	54.4872
ZNF398	57.9744
ZNF439	58.5871
ZNF443	60.7477
ZNF451	71.2121
ZNF468	54.5455
ZNF480	51.1236
ZNF485	58.5761
ZNF507	58.1481
ZNF518A	48.7761
ZNF525	54.6798
ZNF546	47.8448
ZNF566	48.7952
ZNF567	54.4554
ZNF569	48.2531
ZNF600	48.8677
ZNF615	47.3154
ZNF622	58.5185
ZNF638	41.8301
ZNF644	56.4
ZNF654	51.6713
ZNF670	65.1163
ZNF678	50.5882
ZNF680	53.8462
ZNF692	63.5417
ZNF697	69.6574
ZNF700	68.2692
ZNF701	63.5556
ZNF75A	52.6316
ZNF765	52.6667
ZNF766	59.2593
ZNF770	53.3333
ZNF780A	55.8491
ZNF799	62.6667
ZNF823	48.0392
ZNF84	65.1724
ZNF845	58.8235
ZNF860	52.5305
ZNF891	55.8442
ZNF91	61.5385
ZNF92	52.7383
ZNHIT6	57.047
ZRANB2	60
ZSCAN26	56.4987
ZUP1	53.6892
ZW10	61.5385
ZWILCH	41.3333
ZWINT	59.4595
